# Supplementary material for: 2-Phenyl-N′-(2-phenyl­acet­yl)acetohydrazide
Source: Acta Crystallogr Sect E Struct Rep Online. 2012 May 12;68(Pt 6):o1680. doi: 10.1107/S1600536812019861 (PMC3379276; doi:10.1107/S1600536812019861)
Supplement: Supplementary file 1 [file e-68-o1680-sup1.cif]

##############################################################################
#                                                                            #
# This CIF contains the data in a paper accepted for publication in          #
# Acta Crystallographica Section E. It conforms to the requirements of       #
# Notes for Authors for Acta Crystallographica Section E, and has been       #
# peer reviewed under the auspices of the IUCr Commission on Journals.       #
#                                                                            #
# Full details of the Crystallographic Information File format               #
# are given in the paper "The Crystallographic Information File (CIF):       #
# a New Standard Archive File for Crystallography" by S. R. Hall, F. H.      #
# Allen and I. D. Brown [Acta Cryst. (1991), A47, 655-685].                  #
#                                                                            #
# The current version of the core CIF dictionary is obtainable from          #
# ftp://ftp.iucr.org/pub/cif_core.dic.                                       #
#                                                                            #
# Software is freely available for graphical display of the structure(s)     #
# in this CIF. For information consult the CIF software page                 #
# http://www.iucr.org/resources/cif/software.                                #
#                                                                            #
# This file may be used for bona fide research purposes within the           #
# scientific community so long as proper attribution is given to the journal # 
# article from which it was obtained.                                        #
#                                                                            #
##############################################################################
data_global
_audit_creation_method     'form.cif (version 2.0)'
_journal_data_validation_number     ?
_journal_date_recd_electronic     2012-04-30
_journal_date_accepted     2012-05-03
_journal_name_full     'Acta Crystallographica, Section E'
_journal_year     2012
_journal_volume     68
_journal_issue      6
_journal_page_first     o1680
_journal_page_last     o1680
_journal_paper_category     QO
_journal_paper_doi     10.1107/S1600536812019861
_journal_coeditor_code     HB6773
_publ_contact_author_name     'Prof. Fun, Hoong-Kun'
_publ_contact_author_address
;
      X-ray Crystallography Unit
      School of Physics
      Universiti Sains Malaysia
      11800 USM, Penang
      MALAYSIA
;
_publ_contact_author_email     'hkfun@usm.my'
_publ_contact_author_fax     '604 6579150'
_publ_contact_author_phone     '604 6533652'
_publ_section_title
;
2-Phenyl-<i>N</i>'-(2-phenylacetyl)acetohydrazide
;
loop_
    _publ_author_name
    _publ_author_footnote
    _publ_author_address
   'Hatem A. Abdel-Aziz' ?
;
     Department of Pharmaceutical Chemistry
     College of Pharmacy
     King Saud University
     PO Box 2457
     Riyadh 11451
     Saudi Arabia
;
    'Ching Kheng Quah'
;
      Thomson Reuters ResearcherID: A-5525-2009.
;
;
      X-ray Crystallography Unit
      School of Physics
      Universiti Sains Malaysia
      11800 USM, Penang
      Malaysia
;
     'Hoong-Kun Fun'
;
      Thomson Reuters ResearcherID: A-3561-2009.
;
;     X-ray Crystallography Unit
      School of Physics
      Universiti Sains Malaysia
      11800 USM, Penang
      Malaysia
;

data_I
_audit_creation_method     SHELXL-97
_chemical_name_systematic
;
2-Phenyl-<i>N</i>'-(2-phenylacetyl)acetohydrazide
;
_chemical_name_common     ?
_chemical_formula_moiety     'C16 H16 N2 O2'
_chemical_formula_sum     'C16 H16 N2 O2'
_chemical_formula_iupac     'C16 H16 N2 O2'
_chemical_formula_weight     268.31
_chemical_melting_point     ?
_symmetry_cell_setting     triclinic
_symmetry_space_group_name_H-M     'P -1'
_symmetry_space_group_name_Hall     '-P 1'
loop_
    _symmetry_equiv_pos_as_xyz
    'x, y, z'
    '-x, -y, -z'
_cell_length_a     5.4531(6)
_cell_length_b     7.9283(9)
_cell_length_c     15.1758(17)
_cell_angle_alpha     94.271(2)
_cell_angle_beta     92.613(2)
_cell_angle_gamma     90.830(2)
_cell_volume     653.50(13)
_cell_formula_units_Z     2
_cell_measurement_reflns_used     3410
_cell_measurement_theta_min     4.04
_cell_measurement_theta_max     30.00
_cell_measurement_temperature     100
_exptl_crystal_description     'needle'
_exptl_crystal_colour     'colourless'
_exptl_crystal_size_max     0.354
_exptl_crystal_size_mid     0.136
_exptl_crystal_size_min     0.047
_exptl_crystal_density_diffrn     1.364
_exptl_crystal_density_meas     ?
_exptl_crystal_density_method     'not measured'
_exptl_crystal_F_000     284
_exptl_absorpt_coefficient_mu     0.091
_exptl_absorpt_correction_type     multi-scan
_exptl_absorpt_process_details     '(<i>SADABS</i>; Bruker, 2009)'
_exptl_absorpt_correction_T_min     0.9684
_exptl_absorpt_correction_T_max     0.9957
_exptl_special_details
;
The crystal was placed in the cold stream of an Oxford Cryosystems
Cobra open-flow nitrogen cryostat (Cosier & Glazer, 1986) operating
at 100.0 (1) K.
;
_diffrn_ambient_temperature     100
_diffrn_radiation_type     MoK\a
_diffrn_radiation_wavelength     0.71073
_diffrn_radiation_source     'fine-focus sealed tube'
_diffrn_radiation_monochromator     graphite
_diffrn_measurement_device_type     'Bruker SMART APEXII DUO CCD'
_diffrn_measurement_method     '\f and \w scans'
_diffrn_detector_area_resol_mean     ?
_diffrn_reflns_number     12991
_diffrn_reflns_av_R_equivalents     0.0296
_diffrn_reflns_av_sigmaI/netI     0.0307
_diffrn_reflns_theta_min     1.35
_diffrn_reflns_theta_max     29.00
_diffrn_reflns_theta_full     29.00
_diffrn_measured_fraction_theta_max     0.994
_diffrn_measured_fraction_theta_full     0.994
_diffrn_reflns_limit_h_min     -7
_diffrn_reflns_limit_h_max     7
_diffrn_reflns_limit_k_min     -10
_diffrn_reflns_limit_k_max     10
_diffrn_reflns_limit_l_min     -20
_diffrn_reflns_limit_l_max     20
_diffrn_standards_number     0
_diffrn_standards_interval_count     .
_diffrn_standards_interval_time     .
_diffrn_standards_decay_%     ?
_refine_special_details
;
 Refinement of F^2^ against ALL reflections.  The weighted R-factor wR and
 goodness of fit S are based on F^2^, conventional R-factors R are based
 on F, with F set to zero for negative F^2^. The threshold expression of
 F^2^ > 2sigma(F^2^) is used only for calculating R-factors(gt) etc. and is
 not relevant to the choice of reflections for refinement.  R-factors based
 on F^2^ are statistically about twice as large as those based on F, and R-
 factors based on ALL data will be even larger.
;
_reflns_number_total     3458
_reflns_number_gt     2428
_reflns_threshold_expression     I>2\s(I)
_refine_ls_structure_factor_coef     Fsqd
_refine_ls_matrix_type     full
_refine_ls_R_factor_all     0.0627
_refine_ls_R_factor_gt     0.0411
_refine_ls_wR_factor_gt     0.1121
_refine_ls_wR_factor_ref     0.1340
_refine_ls_goodness_of_fit_ref     1.039
_refine_ls_restrained_S_all     1.039
_refine_ls_number_reflns     3458
_refine_ls_number_parameters     245
_refine_ls_number_restraints     0
_refine_ls_hydrogen_treatment     refall
_refine_ls_weighting_scheme     calc
_refine_ls_weighting_details
         'calc w=1/[\s^2^(Fo^2^)+(0.0709P)^2^+0.1901P] where P=(Fo^2^+2Fc^2^)/3'
_atom_sites_solution_hydrogens     geom
_atom_sites_solution_primary     direct
_atom_sites_solution_secondary     difmap
_refine_ls_shift/su_max     0.001
_refine_ls_shift/su_mean     0.001
_refine_diff_density_max     0.375
_refine_diff_density_min     -0.292
_refine_ls_extinction_method     none
_refine_ls_extinction_coef     ?
loop_
    _atom_type_symbol
    _atom_type_description
    _atom_type_scat_dispersion_real
    _atom_type_scat_dispersion_imag
    _atom_type_scat_source
    'C' 'C' 0.0033 0.0016
                         'International Tables Vol C Tables 4.2.6.8 and 6.1.1.4'
    'H' 'H' 0.0000 0.0000
                         'International Tables Vol C Tables 4.2.6.8 and 6.1.1.4'
    'N' 'N' 0.0061 0.0033
                         'International Tables Vol C Tables 4.2.6.8 and 6.1.1.4'
    'O' 'O' 0.0106 0.0060
                         'International Tables Vol C Tables 4.2.6.8 and 6.1.1.4'
_computing_data_collection     'APEX2 (Bruker, 2009)'
_computing_cell_refinement     'SAINT (Bruker, 2009)'
_computing_data_reduction     'SAINT (Bruker, 2009)'
_computing_structure_solution     'SHELXTL (Sheldrick, 2008)'
_computing_structure_refinement     'SHELXTL (Sheldrick, 2008)'
_computing_molecular_graphics     'SHELXTL (Sheldrick, 2008)'
_computing_publication_material
                             'SHELXTL (Sheldrick, 2008) and PLATON (Spek, 2009)'
loop_
    _atom_site_type_symbol
    _atom_site_label
    _atom_site_fract_x
    _atom_site_fract_y
    _atom_site_fract_z
    _atom_site_U_iso_or_equiv
    _atom_site_adp_type
    _atom_site_calc_flag
    _atom_site_refinement_flags
    _atom_site_occupancy
    _atom_site_symmetry_multiplicity
    _atom_site_disorder_assembly
    _atom_site_disorder_group
    O O1 0.40065(18) 0.64320(12) 0.06665(6) 0.0165(2) Uani d . 1 1 . .
    O O2 1.08994(18) 0.85895(12) -0.07188(6) 0.0166(2) Uani d . 1 1 . .
    N N1 0.7067(2) 0.81353(14) 0.02864(7) 0.0131(2) Uani d . 1 1 . .
    N N2 0.7869(2) 0.68791(14) -0.03185(7) 0.0136(2) Uani d . 1 1 . .
    C C1 0.2796(3) 0.94134(17) 0.29275(9) 0.0154(3) Uani d . 1 1 . .
    C C2 0.3026(3) 0.90738(18) 0.38118(9) 0.0185(3) Uani d . 1 1 . .
    C C3 0.4978(3) 0.81340(18) 0.41175(9) 0.0184(3) Uani d . 1 1 . .
    C C4 0.6710(3) 0.75379(18) 0.35344(9) 0.0180(3) Uani d . 1 1 . .
    C C5 0.6502(2) 0.78955(17) 0.26515(9) 0.0153(3) Uani d . 1 1 . .
    C C6 0.4540(2) 0.88282(16) 0.23362(8) 0.0127(3) Uani d . 1 1 . .
    C C7 0.4336(3) 0.92581(17) 0.13786(8) 0.0129(3) Uani d . 1 1 . .
    C C8 0.5093(2) 0.78171(16) 0.07486(8) 0.0120(3) Uani d . 1 1 . .
    C C9 0.9839(2) 0.71983(16) -0.07846(8) 0.0120(3) Uani d . 1 1 . .
    C C10 1.0630(3) 0.57244(17) -0.13972(8) 0.0137(3) Uani d . 1 1 . .
    C C11 1.0445(2) 0.61346(16) -0.23584(8) 0.0127(3) Uani d . 1 1 . .
    C C12 1.2278(3) 0.70965(18) -0.27062(9) 0.0162(3) Uani d . 1 1 . .
    C C13 1.2100(3) 0.74792(18) -0.35846(9) 0.0186(3) Uani d . 1 1 . .
    C C14 1.0109(3) 0.68811(19) -0.41296(9) 0.0200(3) Uani d . 1 1 . .
    C C15 0.8286(3) 0.59203(19) -0.37894(9) 0.0196(3) Uani d . 1 1 . .
    C C16 0.8446(3) 0.55437(17) -0.29055(9) 0.0161(3) Uani d . 1 1 . .
    H H1N1 0.787(3) 0.915(2) 0.0321(11) 0.023(5) Uiso d . 1 1 . .
    H H1N2 0.705(3) 0.593(2) -0.0350(11) 0.017(4) Uiso d . 1 1 . .
    H H1A 0.148(3) 1.007(2) 0.2720(11) 0.022(4) Uiso d . 1 1 . .
    H H2A 0.175(3) 0.951(2) 0.4219(10) 0.017(4) Uiso d . 1 1 . .
    H H3A 0.519(4) 0.786(2) 0.4710(13) 0.031(5) Uiso d . 1 1 . .
    H H4A 0.809(3) 0.686(2) 0.3727(11) 0.021(4) Uiso d . 1 1 . .
    H H5A 0.775(3) 0.747(2) 0.2245(11) 0.018(4) Uiso d . 1 1 . .
    H H7A 0.529(3) 1.028(2) 0.1304(10) 0.018(4) Uiso d . 1 1 . .
    H H7B 0.259(4) 0.953(2) 0.1223(12) 0.027(5) Uiso d . 1 1 . .
    H H10A 0.967(3) 0.471(2) -0.1318(10) 0.016(4) Uiso d . 1 1 . .
    H H10B 1.240(3) 0.554(2) -0.1200(11) 0.021(4) Uiso d . 1 1 . .
    H H12A 1.373(3) 0.757(2) -0.2322(11) 0.022(4) Uiso d . 1 1 . .
    H H13A 1.339(3) 0.814(2) -0.3815(12) 0.029(5) Uiso d . 1 1 . .
    H H14A 1.002(3) 0.713(2) -0.4733(12) 0.028(5) Uiso d . 1 1 . .
    H H16A 0.720(3) 0.489(2) -0.2662(12) 0.029(5) Uiso d . 1 1 . .
    H H15A 0.692(3) 0.549(2) -0.4190(11) 0.017(4) Uiso d . 1 1 . .
loop_
    _atom_site_aniso_label
    _atom_site_aniso_U_11
    _atom_site_aniso_U_22
    _atom_site_aniso_U_33
    _atom_site_aniso_U_12
    _atom_site_aniso_U_13
    _atom_site_aniso_U_23
    O1 0.0172(5) 0.0123(5) 0.0198(5) -0.0052(4) 0.0047(4) -0.0010(4)
    O2 0.0172(5) 0.0119(5) 0.0206(5) -0.0033(4) 0.0051(4) -0.0013(4)
    N1 0.0151(6) 0.0101(5) 0.0141(5) -0.0019(4) 0.0042(4) -0.0016(4)
    N2 0.0156(6) 0.0100(5) 0.0150(5) -0.0023(4) 0.0052(4) -0.0021(4)
    C1 0.0137(6) 0.0143(6) 0.0184(6) -0.0001(5) 0.0029(5) 0.0002(5)
    C2 0.0195(7) 0.0175(7) 0.0185(7) -0.0024(5) 0.0059(5) -0.0006(5)
    C3 0.0235(8) 0.0176(7) 0.0143(6) -0.0031(6) 0.0014(5) 0.0021(5)
    C4 0.0170(7) 0.0173(7) 0.0191(7) 0.0005(5) -0.0028(5) 0.0005(5)
    C5 0.0142(6) 0.0146(6) 0.0169(6) 0.0002(5) 0.0022(5) -0.0011(5)
    C6 0.0128(6) 0.0107(6) 0.0143(6) -0.0038(5) 0.0017(5) -0.0007(5)
    C7 0.0139(6) 0.0106(6) 0.0143(6) 0.0000(5) 0.0028(5) -0.0003(5)
    C8 0.0124(6) 0.0114(6) 0.0121(6) -0.0005(5) -0.0006(5) 0.0013(4)
    C9 0.0134(6) 0.0112(6) 0.0115(6) -0.0001(5) 0.0012(5) 0.0013(4)
    C10 0.0156(7) 0.0107(6) 0.0149(6) -0.0003(5) 0.0039(5) 0.0007(5)
    C11 0.0132(6) 0.0090(6) 0.0161(6) 0.0016(5) 0.0037(5) -0.0008(5)
    C12 0.0148(7) 0.0155(6) 0.0179(6) -0.0020(5) 0.0026(5) -0.0013(5)
    C13 0.0211(7) 0.0169(7) 0.0182(7) -0.0019(5) 0.0060(5) 0.0009(5)
    C14 0.0254(8) 0.0191(7) 0.0155(6) 0.0040(6) 0.0016(6) 0.0016(5)
    C15 0.0185(7) 0.0185(7) 0.0210(7) 0.0010(6) -0.0043(6) -0.0005(5)
    C16 0.0131(6) 0.0140(6) 0.0212(7) -0.0018(5) 0.0020(5) 0.0012(5)
_geom_special_details
;
 All esds (except the esd in the dihedral angle between two l.s. planes)
 are estimated using the full covariance matrix.  The cell esds are taken
 into account individually in the estimation of esds in distances, angles
 and torsion angles; correlations between esds in cell parameters are only
 used when they are defined by crystal symmetry.  An approximate (isotropic)
 treatment of cell esds is used for estimating esds involving l.s. planes.
;
loop_
    _geom_bond_atom_site_label_1
    _geom_bond_atom_site_label_2
    _geom_bond_site_symmetry_2
    _geom_bond_distance
    _geom_bond_publ_flag
    O1 C8 . 1.2355(16) ?
    O2 C9 . 1.2332(16) ?
    N1 C8 . 1.3426(16) ?
    N1 N2 . 1.3922(14) ?
    N1 H1N1 . 0.908(19) ?
    N2 C9 . 1.3443(16) ?
    N2 H1N2 . 0.869(18) ?
    C1 C2 . 1.3888(19) ?
    C1 C6 . 1.3977(18) ?
    C1 H1A . 0.950(18) ?
    C2 C3 . 1.390(2) ?
    C2 H2A . 1.000(16) ?
    C3 C4 . 1.388(2) ?
    C3 H3A . 0.942(19) ?
    C4 C5 . 1.3899(19) ?
    C4 H4A . 0.977(17) ?
    C5 C6 . 1.3960(18) ?
    C5 H5A . 0.986(17) ?
    C6 C7 . 1.5167(18) ?
    C7 C8 . 1.5089(18) ?
    C7 H7A . 0.975(18) ?
    C7 H7B . 1.002(19) ?
    C9 C10 . 1.5183(18) ?
    C10 C11 . 1.5172(18) ?
    C10 H10A . 0.972(17) ?
    C10 H10B . 1.013(18) ?
    C11 C16 . 1.3934(19) ?
    C11 C12 . 1.3951(18) ?
    C12 C13 . 1.3884(19) ?
    C12 H12A . 1.009(18) ?
    C13 C14 . 1.390(2) ?
    C13 H13A . 0.963(19) ?
    C14 C15 . 1.385(2) ?
    C14 H14A . 0.949(18) ?
    C15 C16 . 1.3948(19) ?
    C15 H15A . 0.980(17) ?
    C16 H16A . 0.954(19) ?
loop_
    _geom_angle_atom_site_label_1
    _geom_angle_atom_site_label_2
    _geom_angle_atom_site_label_3
    _geom_angle_site_symmetry_1
    _geom_angle_site_symmetry_3
    _geom_angle
    _geom_angle_publ_flag
    C8 N1 N2 . . 118.83(11) ?
    C8 N1 H1N1 . . 123.8(11) ?
    N2 N1 H1N1 . . 117.2(11) ?
    C9 N2 N1 . . 118.90(11) ?
    C9 N2 H1N2 . . 125.2(11) ?
    N1 N2 H1N2 . . 115.9(11) ?
    C2 C1 C6 . . 120.35(13) ?
    C2 C1 H1A . . 120.4(10) ?
    C6 C1 H1A . . 119.2(10) ?
    C1 C2 C3 . . 120.42(13) ?
    C1 C2 H2A . . 118.5(9) ?
    C3 C2 H2A . . 121.0(9) ?
    C4 C3 C2 . . 119.67(13) ?
    C4 C3 H3A . . 117.1(12) ?
    C2 C3 H3A . . 123.2(12) ?
    C3 C4 C5 . . 120.00(13) ?
    C3 C4 H4A . . 121.6(10) ?
    C5 C4 H4A . . 118.4(10) ?
    C4 C5 C6 . . 120.81(12) ?
    C4 C5 H5A . . 119.2(9) ?
    C6 C5 H5A . . 120.0(9) ?
    C5 C6 C1 . . 118.74(12) ?
    C5 C6 C7 . . 121.05(11) ?
    C1 C6 C7 . . 120.17(12) ?
    C8 C7 C6 . . 112.43(11) ?
    C8 C7 H7A . . 111.1(10) ?
    C6 C7 H7A . . 110.0(9) ?
    C8 C7 H7B . . 108.1(11) ?
    C6 C7 H7B . . 108.9(10) ?
    H7A C7 H7B . . 105.9(14) ?
    O1 C8 N1 . . 121.88(12) ?
    O1 C8 C7 . . 122.94(12) ?
    N1 C8 C7 . . 115.18(11) ?
    O2 C9 N2 . . 122.08(12) ?
    O2 C9 C10 . . 123.08(12) ?
    N2 C9 C10 . . 114.84(11) ?
    C11 C10 C9 . . 111.62(11) ?
    C11 C10 H10A . . 110.1(9) ?
    C9 C10 H10A . . 111.1(10) ?
    C11 C10 H10B . . 110.7(10) ?
    C9 C10 H10B . . 104.3(10) ?
    H10A C10 H10B . . 108.8(14) ?
    C16 C11 C12 . . 119.24(12) ?
    C16 C11 C10 . . 120.29(12) ?
    C12 C11 C10 . . 120.47(12) ?
    C13 C12 C11 . . 120.42(14) ?
    C13 C12 H12A . . 118.5(10) ?
    C11 C12 H12A . . 121.0(10) ?
    C12 C13 C14 . . 120.18(13) ?
    C12 C13 H13A . . 119.3(11) ?
    C14 C13 H13A . . 120.5(11) ?
    C15 C14 C13 . . 119.70(13) ?
    C15 C14 H14A . . 120.6(12) ?
    C13 C14 H14A . . 119.7(12) ?
    C14 C15 C16 . . 120.35(14) ?
    C14 C15 H15A . . 118.1(10) ?
    C16 C15 H15A . . 121.5(10) ?
    C11 C16 C15 . . 120.10(13) ?
    C11 C16 H16A . . 118.7(11) ?
    C15 C16 H16A . . 121.2(11) ?
loop_
    _geom_torsion_atom_site_label_1
    _geom_torsion_atom_site_label_2
    _geom_torsion_atom_site_label_3
    _geom_torsion_atom_site_label_4
    _geom_torsion_site_symmetry_1
    _geom_torsion_site_symmetry_2
    _geom_torsion_site_symmetry_3
    _geom_torsion_site_symmetry_4
    _geom_torsion
    _geom_torsion_publ_flag
    C8 N1 N2 C9 . . . . 179.72(11) ?
    C6 C1 C2 C3 . . . . -0.6(2) ?
    C1 C2 C3 C4 . . . . 0.2(2) ?
    C2 C3 C4 C5 . . . . 0.6(2) ?
    C3 C4 C5 C6 . . . . -1.1(2) ?
    C4 C5 C6 C1 . . . . 0.6(2) ?
    C4 C5 C6 C7 . . . . 178.53(13) ?
    C2 C1 C6 C5 . . . . 0.2(2) ?
    C2 C1 C6 C7 . . . . -177.69(13) ?
    C5 C6 C7 C8 . . . . 39.28(18) ?
    C1 C6 C7 C8 . . . . -142.87(13) ?
    N2 N1 C8 O1 . . . . 1.69(19) ?
    N2 N1 C8 C7 . . . . -179.17(11) ?
    C6 C7 C8 O1 . . . . 62.54(17) ?
    C6 C7 C8 N1 . . . . -116.59(13) ?
    N1 N2 C9 O2 . . . . -2.93(19) ?
    N1 N2 C9 C10 . . . . 177.53(11) ?
    O2 C9 C10 C11 . . . . -61.91(17) ?
    N2 C9 C10 C11 . . . . 117.63(13) ?
    C9 C10 C11 C16 . . . . -100.39(15) ?
    C9 C10 C11 C12 . . . . 80.05(15) ?
    C16 C11 C12 C13 . . . . 0.8(2) ?
    C10 C11 C12 C13 . . . . -179.64(12) ?
    C11 C12 C13 C14 . . . . -1.1(2) ?
    C12 C13 C14 C15 . . . . 0.9(2) ?
    C13 C14 C15 C16 . . . . -0.3(2) ?
    C12 C11 C16 C15 . . . . -0.3(2) ?
    C10 C11 C16 C15 . . . . -179.84(12) ?
    C14 C15 C16 C11 . . . . 0.1(2) ?
loop_
    _geom_hbond_atom_site_label_D
    _geom_hbond_atom_site_label_H
    _geom_hbond_atom_site_label_A
    _geom_hbond_site_symmetry_A
    _geom_hbond_distance_DH
    _geom_hbond_distance_HA
    _geom_hbond_distance_DA
    _geom_hbond_angle_DHA
    _geom_hbond_publ_flag
    N2 H1N2 O1 2_665 0.867(16) 1.970(16) 2.8076(15) 162.4(16) yes
    C10 H10A O1 2_665 0.971(16) 2.465(16) 3.3103(18) 145.3(13) yes
    N1 H1N1 O2 2_775 0.907(16) 1.948(16) 2.8283(15) 163.2(15) yes
    C7 H7A O2 2_775 0.973(16) 2.479(16) 3.3209(18) 144.8(13) yes
    C7 H7B O2 2_675 1.00(2) 2.56(2) 3.4929(19) 155.2(13) yes
_iucr_refine_instructions_details
;
TITL mo_h10b_0m in P-1 (100K)
CELL 0.71073   5.4531   7.9283  15.1758  94.271  92.613  90.830
ZERR    2.00   0.0006   0.0009   0.0017   0.002   0.002   0.002
LATT  1
SFAC C H N O
UNIT 32 32 4 4
SIZE 0.047 0.136 0.354
L.S. 10
BOND $H
FMAP 2 1 60
OMIT -4 58
OMIT     -1  -3   1
OMIT     3   3   5
ACTA
CONF
PLAN 20
WGHT      0.0709      0.1901
FVAR       1.23764
O1    4    0.400656    0.643201    0.066645    11.00000    0.01720    0.01233 =
         0.01977   -0.00102    0.00474   -0.00524
O2    4    1.089944    0.858945   -0.071876    11.00000    0.01715    0.01188 =
         0.02056   -0.00129    0.00514   -0.00332
N1    3    0.706752    0.813527    0.028636    11.00000    0.01510    0.01006 =
         0.01414   -0.00156    0.00424   -0.00186
N2    3    0.786852    0.687913   -0.031848    11.00000    0.01561    0.01004 =
         0.01500   -0.00213    0.00520   -0.00228
C1    1    0.279636    0.941337    0.292751    11.00000    0.01369    0.01426 =
         0.01840    0.00020    0.00286   -0.00011
C2    1    0.302564    0.907376    0.381184    11.00000    0.01951    0.01749 =
         0.01846   -0.00061    0.00590   -0.00238
C3    1    0.497785    0.813398    0.411746    11.00000    0.02353    0.01764 =
         0.01426    0.00215    0.00142   -0.00310
C4    1    0.671004    0.753790    0.353436    11.00000    0.01702    0.01732 =
         0.01912    0.00048   -0.00280    0.00055
C5    1    0.650184    0.789550    0.265152    11.00000    0.01417    0.01464 =
         0.01693   -0.00108    0.00220    0.00025
C6    1    0.454033    0.882821    0.233616    11.00000    0.01278    0.01071 =
         0.01433   -0.00071    0.00174   -0.00377
C7    1    0.433575    0.925813    0.137861    11.00000    0.01391    0.01061 =
         0.01426   -0.00030    0.00283    0.00005
C8    1    0.509277    0.781715    0.074858    11.00000    0.01236    0.01136 =
         0.01212    0.00133   -0.00056   -0.00052
C9    1    0.983912    0.719828   -0.078455    11.00000    0.01339    0.01119 =
         0.01153    0.00126    0.00119   -0.00008
C10   1    1.062981    0.572443   -0.139720    11.00000    0.01560    0.01073 =
         0.01487    0.00070    0.00387   -0.00028
C11   1    1.044463    0.613461   -0.235836    11.00000    0.01321    0.00900 =
         0.01606   -0.00082    0.00372    0.00157
C12   1    1.227838    0.709652   -0.270624    11.00000    0.01483    0.01554 =
         0.01790   -0.00132    0.00259   -0.00197
C13   1    1.210013    0.747918   -0.358463    11.00000    0.02109    0.01694 =
         0.01818    0.00088    0.00603   -0.00186
C14   1    1.010914    0.688109   -0.412961    11.00000    0.02544    0.01915 =
         0.01555    0.00157    0.00155    0.00400
C15   1    0.828605    0.592030   -0.378936    11.00000    0.01855    0.01851 =
         0.02099   -0.00053   -0.00426    0.00096
C16   1    0.844600    0.554364   -0.290551    11.00000    0.01309    0.01403 =
         0.02116    0.00117    0.00199   -0.00178
H1N1  2    0.787521    0.914998    0.032078    11.00000    0.02257
H1N2  2    0.705288    0.592512   -0.035036    11.00000    0.01716
H1A   2    0.147763    1.007156    0.272042    11.00000    0.02224
H2A   2    0.174681    0.950661    0.421898    11.00000    0.01667
H3A   2    0.519253    0.786283    0.470926    11.00000    0.03087
H4A   2    0.808650    0.685720    0.372697    11.00000    0.02099
H5A   2    0.774873    0.746785    0.224464    11.00000    0.01779
H7A   2    0.528780    1.028442    0.130437    11.00000    0.01812
H7B   2    0.258732    0.952770    0.122239    11.00000    0.02722
H10A  2    0.966982    0.470859   -0.131846    11.00000    0.01625
H10B  2    1.239952    0.553572   -0.120013    11.00000    0.02152
H12A  2    1.372517    0.756584   -0.232224    11.00000    0.02226
H13A  2    1.339012    0.813750   -0.381455    11.00000    0.02933
H14A  2    1.002025    0.712697   -0.473235    11.00000    0.02785
H16A  2    0.720012    0.488702   -0.266187    11.00000    0.02857
H15A  2    0.692144    0.549257   -0.419043    11.00000    0.01740
HKLF 4
REM  mo_h10b_0m in P-1 (100K)
REM R1 =  0.0411 for   2428 Fo > 4sig(Fo)  and  0.0627 for all   3458 data
REM    245 parameters refined using      0 restraints
END
WGHT      0.0709      0.1901
REM Highest difference peak  0.375,  deepest hole -0.292,  1-sigma level  0.065
Q1    1   0.5772  0.7873  0.3810  11.00000  0.05    0.38
Q2    1   1.0103  0.6471 -0.1120  11.00000  0.05    0.37
Q3    1   0.3065  0.9371  0.3399  11.00000  0.05    0.36
Q4    1   0.5588  0.8405  0.2529  11.00000  0.05    0.34
Q5    1   0.4720  0.8521  0.1057  11.00000  0.05    0.33
Q6    1   0.3787  0.8333  0.3886  11.00000  0.05    0.30
Q7    1   0.3628  0.9072  0.2660  11.00000  0.05    0.27
Q8    1   0.6730  0.7951  0.3169  11.00000  0.05    0.27
Q9    1   0.8570  0.5524 -0.3389  11.00000  0.05    0.26
Q10   1   0.4379  0.8953  0.1862  11.00000  0.05    0.26
Q11   1   0.6216  0.7589  0.3046  11.00000  0.05    0.26
Q12   1   0.8986  0.6827 -0.3811  11.00000  0.05    0.25
Q13   1   1.1936  0.7392 -0.3163  11.00000  0.05    0.24
Q14   1   1.1194  0.6942 -0.3853  11.00000  0.05    0.24
Q15   1   0.9153  0.6222 -0.2579  11.00000  0.05    0.23
Q16   1   1.0461  0.5976 -0.1944  11.00000  0.05    0.23
Q17   1   0.2754  0.9385  0.3985  11.00000  0.05    0.22
Q18   1   0.9603  0.5851 -0.3978  11.00000  0.05    0.22
Q19   1   1.0873  0.7466 -0.3809  11.00000  0.05    0.22
Q20   1   1.1462  0.6248 -0.2604  11.00000  0.05    0.20
;
