# Supplementary material for: 2-Phenyl-N′-(2-phenyl­acet­yl)acetohydrazide
Source: Acta Crystallogr Sect E Struct Rep Online. 2012 May 12;68(Pt 6):o1680. doi: 10.1107/S1600536812019861 (PMC3379276; doi:10.1107/S1600536812019861)
Supplement: Supplementary file 2 [file e-68-o1680-Isup2.hkl]

# 
# h,k,l, Fc-squared, Fo-squared, sigma(Fo-squared) and status flag 
# 
data_I
_shelx_title ' mo_h10b_0m in P-1 (100K)' 
_shelx_refln_list_code          4 
_shelx_F_calc_maximum       82.23 
_exptl_crystal_F_000       284.00 
_reflns_d_resolution_high  0.7330 
 
loop_ 
 _symmetry_equiv_pos_as_xyz 
 'x, y, z' 
 '-x, -y, -z' 
 
_cell_length_a     5.4531 
_cell_length_b     7.9283 
_cell_length_c    15.1758 
_cell_angle_alpha  94.271 
_cell_angle_beta   92.613 
_cell_angle_gamma  90.830 
 
_shelx_F_squared_multiplier     1.000 
 
loop_ 
 _refln_index_h 
 _refln_index_k 
 _refln_index_l 
 _refln_F_squared_calc 
 _refln_F_squared_meas 
 _refln_F_squared_sigma 
 _refln_observed_status 
   1   0   0        3.75        4.18      0.23 o 
   2   0   0        0.90       -0.20      0.32 o 
   3   0   0       10.57       11.86      0.63 o 
   4   0   0      211.55      215.28      4.29 o 
   5   0   0        0.02        1.20      2.23 o 
   6   0   0       22.91       18.06      2.28 o 
   7   0   0        1.61        1.91      2.28 o 
  -7   1   0       80.05       94.70      6.89 o 
  -6   1   0       24.65       33.56      3.35 o 
  -5   1   0      778.80      801.67     12.17 o 
  -4   1   0       63.86       61.90      1.69 o 
  -3   1   0      288.44      269.65      3.24 o 
  -2   1   0       78.89       76.28      1.45 o 
  -1   1   0     2050.20     2056.04     14.39 o 
   0   1   0        0.08       -0.66      0.33 o 
   1   1   0     2090.04     1995.73     24.08 o 
   2   1   0       18.92       20.08      0.76 o 
   3   1   0      329.08      346.74      3.18 o 
   4   1   0        0.85        1.50      1.02 o 
   5   1   0        1.02        0.72      1.52 o 
   6   1   0        1.72        2.13      1.44 o 
   7   1   0        5.29        3.68      1.85 o 
  -7   2   0       41.29       44.62      5.85 o 
  -6   2   0        7.25        6.09      2.99 o 
  -5   2   0        5.41        4.39      1.74 o 
  -4   2   0        5.56        6.85      1.31 o 
  -3   2   0        8.98        7.07      0.75 o 
  -2   2   0      229.07      212.04      2.85 o 
  -1   2   0       58.72       53.74      1.49 o 
   0   2   0     2244.69     2277.38     27.73 o 
   1   2   0      804.79      833.82     18.72 o 
   2   2   0      161.04      185.62      2.34 o 
   3   2   0       86.34       84.19      2.23 o 
   4   2   0      426.78      353.62     12.91 o 
   5   2   0       23.85       21.68      2.58 o 
   6   2   0      302.41      299.87     11.46 o 
   7   2   0      140.01      126.89      5.81 o 
  -7   3   0        5.73        4.09      3.88 o 
  -6   3   0        0.22       -3.82      2.92 o 
  -5   3   0       65.22       63.35      2.59 o 
  -4   3   0      145.24      153.34      2.72 o 
  -3   3   0      121.15      118.20      2.30 o 
  -2   3   0      321.02      355.61      3.67 o 
  -1   3   0       21.10       25.05      0.89 o 
   0   3   0        1.65        0.80      0.34 o 
   1   3   0     1315.29     1487.90     34.91 o 
   2   3   0      747.00      808.48     14.07 o 
   3   3   0      481.42      506.60      7.21 o 
   4   3   0      455.30      463.58      9.64 o 
   5   3   0      989.15     1000.65     18.50 o 
   6   3   0       80.02       80.01      5.67 o 
   7   3   0       43.96       46.44      4.06 o 
  -6   4   0      306.20      329.28     11.69 o 
  -5   4   0       30.28       30.44      1.91 o 
  -4   4   0      118.26      122.88      2.67 o 
  -3   4   0       38.15       36.73      1.93 o 
  -2   4   0       34.88       38.19      1.40 o 
  -1   4   0      701.68      734.49      7.33 o 
   0   4   0       41.45       54.67      1.30 o 
   1   4   0      485.17      538.60      8.50 o 
   2   4   0     1016.48     1188.12     16.34 o 
   3   4   0       17.28       16.43      1.10 o 
   4   4   0       21.38       24.92      2.72 o 
   5   4   0        4.27        2.75      1.52 o 
   6   4   0        0.41        0.90      1.71 o 
  -6   5   0       34.04       39.38      3.66 o 
  -5   5   0      249.22      238.77      7.90 o 
  -4   5   0       28.83       32.39      2.53 o 
  -3   5   0      195.00      198.07      3.98 o 
  -2   5   0       14.09       17.09      3.28 o 
  -1   5   0       56.89       49.50      2.70 o 
   0   5   0        0.31        0.50      0.49 o 
   1   5   0       78.77       87.88      3.12 o 
   2   5   0       24.86       25.97      1.91 o 
   3   5   0      332.96      343.62      5.84 o 
   4   5   0       58.06       59.52      2.88 o 
   5   5   0        5.13        2.72      1.63 o 
   6   5   0       36.02       30.75      3.37 o 
  -6   6   0       35.46       39.95      4.28 o 
  -5   6   0        0.02       -0.11      1.37 o 
  -4   6   0       12.93       12.18      1.89 o 
  -3   6   0        0.04        1.92      0.94 o 
  -2   6   0        4.34        2.42      0.86 o 
  -1   6   0        3.16        0.82      1.07 o 
   0   6   0      135.87      149.27      3.37 o 
   1   6   0       13.29       14.91      1.80 o 
   2   6   0       23.81       35.58      3.70 o 
   3   6   0        0.11        0.71      1.06 o 
   4   6   0       27.23       26.57      3.44 o 
   5   6   0        0.31        1.44      1.50 o 
   6   6   0        1.46        2.00      1.98 o 
  -5   7   0       83.61       88.77      4.80 o 
  -4   7   0        0.28        0.74      1.16 o 
  -3   7   0       22.79       24.38      1.73 o 
  -2   7   0        6.74        7.24      1.00 o 
  -1   7   0     1031.02     1031.66     15.52 o 
   0   7   0        0.08       -0.02      1.18 o 
   1   7   0      276.53      277.66      8.11 o 
   2   7   0        0.88        1.88      1.12 o 
   3   7   0       21.67       31.01      3.49 o 
   4   7   0       12.58       10.28      4.14 o 
   5   7   0        0.44        0.79      2.30 o 
  -5   8   0        0.13        2.77      1.61 o 
  -4   8   0      113.87      115.93      3.47 o 
  -3   8   0        1.49        1.90      1.03 o 
  -2   8   0        0.36       -0.05      1.50 o 
  -1   8   0        2.96        3.52      1.56 o 
   0   8   0       75.54       75.27      3.36 o 
   1   8   0        0.39        0.22      0.96 o 
   2   8   0      125.90      118.94      3.95 o 
   3   8   0        0.64       -2.90      2.39 o 
   4   8   0        1.91       -0.24      3.20 o 
  -4   9   0        0.68       -0.11      1.37 o 
  -3   9   0       18.94       20.71      1.67 o 
  -2   9   0        1.47        1.93      2.08 o 
  -1   9   0      149.87      147.87      7.10 o 
   0   9   0        0.11        1.02      1.39 o 
   1   9   0        0.00        1.12      1.32 o 
   2   9   0       21.09       20.57      3.26 o 
  -2  10   0        0.87        3.26      3.22 o 
  -1  10   0       19.45       19.95      2.62 o 
   0  10   0       14.51       20.11      2.98 o 
   1  10   0       33.51       31.10      2.61 o 
   2  10   0       21.28       26.53      2.16 o 
  -2 -10   1       14.49       13.56      5.87 o 
  -1 -10   1        2.77        4.32      3.02 o 
   0 -10   1        0.06        2.01      2.88 o 
   1 -10   1        0.28        0.85      1.80 o 
   2 -10   1       82.81       91.31      4.91 o 
  -2  -9   1        0.39        0.66      1.71 o 
  -1  -9   1        1.19        1.93      1.20 o 
   0  -9   1        0.22        1.16      2.08 o 
   1  -9   1      213.88      217.14      6.15 o 
   2  -9   1        0.69        2.01      2.39 o 
   3  -9   1       57.42       53.48      2.31 o 
   4  -9   1        0.80        1.61      1.33 o 
  -4  -8   1        3.06        2.62      3.45 o 
  -3  -8   1        8.44        4.69      3.21 o 
  -2  -8   1      201.46      198.31      5.04 o 
  -1  -8   1       23.41       24.57      1.88 o 
   0  -8   1      227.16      244.99      5.21 o 
   1  -8   1       24.72       24.95      2.33 o 
   2  -8   1       87.56       88.31      4.49 o 
   3  -8   1        0.31       -0.10      0.96 o 
   4  -8   1        0.98       -1.53      1.09 o 
   5  -8   1        0.33       -0.06      1.49 o 
  -5  -7   1      170.70      158.46     13.89 o 
  -4  -7   1       10.79       13.98      4.06 o 
  -3  -7   1       36.80       29.90      2.24 o 
  -2  -7   1        0.29        0.57      1.09 o 
  -1  -7   1        6.59        5.54      1.59 o 
   0  -7   1        0.06        0.21      0.86 o 
   1  -7   1      261.99      262.94      6.08 o 
   2  -7   1        1.11        0.86      0.71 o 
   3  -7   1        4.10        3.44      1.28 o 
   4  -7   1        1.91        3.16      1.18 o 
   5  -7   1       13.77       16.16      2.16 o 
  -6  -6   1      115.53      123.10      5.70 o 
  -5  -6   1        0.00       -1.04      2.87 o 
  -4  -6   1       64.79       58.07      4.76 o 
  -3  -6   1        0.09        1.27      1.06 o 
  -2  -6   1      215.42      183.99      6.27 o 
  -1  -6   1        0.36        0.74      1.07 o 
   0  -6   1       45.55       43.99      1.58 o 
   1  -6   1        0.00       -0.05      0.55 o 
   2  -6   1       53.13       51.90      1.91 o 
   3  -6   1        0.13        0.01      0.95 o 
   4  -6   1        8.72       10.76      1.42 o 
   5  -6   1        1.48        1.95      1.39 o 
   6  -6   1      189.77      197.03      6.79 o 
  -6  -5   1        0.83        1.03      2.06 o 
  -5  -5   1       41.35       46.95      3.17 o 
  -4  -5   1       25.29       29.24      2.22 o 
  -3  -5   1      178.93      194.61      6.07 o 
  -2  -5   1       65.52       82.13      3.08 o 
  -1  -5   1       48.51       61.35      2.71 o 
   0  -5   1        0.28       -0.21      0.49 o 
   1  -5   1       42.16       47.65      2.23 o 
   2  -5   1       62.88       71.15      2.45 o 
   3  -5   1      173.61      162.85      3.40 o 
   4  -5   1       50.91       57.60      2.44 o 
   5  -5   1       33.75       43.08      3.68 o 
   6  -5   1        0.08       -1.75      2.98 o 
  -6  -4   1       50.04       47.60      4.87 o 
  -5  -4   1        6.76        5.20      1.66 o 
  -4  -4   1      468.97      482.22      9.77 o 
  -3  -4   1       51.84       56.70      3.26 o 
  -2  -4   1        7.31        3.71      1.25 o 
  -1  -4   1      760.61      867.34     15.30 o 
   0  -4   1      588.13      604.68      8.76 o 
   1  -4   1      386.86      402.06      3.63 o 
   2  -4   1       48.65       42.48      1.43 o 
   3  -4   1       24.61       26.38      1.60 o 
   4  -4   1       45.75       40.69      1.79 o 
   5  -4   1        0.26       -1.68      1.51 o 
   6  -4   1      199.25      184.83      8.57 o 
  -7  -3   1       76.56       71.64      4.91 o 
  -6  -3   1      145.70      147.70      7.62 o 
  -5  -3   1       59.32       60.03      4.01 o 
  -4  -3   1      199.10      204.08      5.59 o 
  -3  -3   1       61.98       67.71      1.68 o 
   0  -3   1        0.25       -0.06      0.31 o 
   1  -3   1      565.92      553.53      4.61 o 
   2  -3   1        2.18        2.69      0.54 o 
   3  -3   1      289.36      287.93      3.78 o 
   4  -3   1       74.52       75.41      1.98 o 
   5  -3   1        0.35        1.70      1.31 o 
   6  -3   1       14.17       11.96      3.66 o 
   7  -3   1       42.30       53.95      6.36 o 
  -7  -2   1       14.66       16.76      4.05 o 
  -6  -2   1       25.24       28.12      2.96 o 
  -5  -2   1        6.81        5.98      2.18 o 
  -4  -2   1      227.96      228.24      7.61 o 
  -3  -2   1       11.27       10.41      0.91 o 
  -2  -2   1      207.37      229.20      2.77 o 
  -1  -2   1      893.57      928.66     12.15 o 
   0  -2   1     5022.30     4994.27     56.05 o 
   1  -2   1     1163.37     1138.27      8.44 o 
   2  -2   1        1.80        1.68      0.48 o 
   3  -2   1       50.18       49.79      1.25 o 
   4  -2   1       64.64       64.93      1.89 o 
   5  -2   1        4.93        5.22      1.42 o 
   6  -2   1       26.24       21.61      3.93 o 
   7  -2   1       22.28       22.23      4.69 o 
  -7  -1   1        2.05       -0.25      2.08 o 
  -6  -1   1       29.71       35.52      2.63 o 
  -5  -1   1      279.80      285.27      6.96 o 
  -4  -1   1       78.67       79.45      2.44 o 
  -3  -1   1      140.12      143.44      1.76 o 
  -2  -1   1      142.71      150.92      2.22 o 
  -1  -1   1     3818.34     4135.87     41.64 o 
   0  -1   1        0.01       -0.06      0.10 o 
   1  -1   1     5193.59     5158.42     35.64 o 
   2  -1   1      129.34      130.39      1.76 o 
   3  -1   1     1252.69     1317.58     10.66 o 
   4  -1   1        5.85        3.78      1.31 o 
   5  -1   1        0.52       -3.35      1.68 o 
   6  -1   1        0.02        1.06      1.39 o 
   7  -1   1        4.74        2.40      3.43 o 
  -7   0   1        0.20       -0.55      2.19 o 
  -6   0   1      548.02      569.70     12.64 o 
  -5   0   1        0.79        0.04      1.05 o 
  -4   0   1      284.67      272.06      4.46 o 
  -3   0   1        4.58        4.79      0.50 o 
  -2   0   1       41.34       40.85      1.23 o 
  -1   0   1       12.09       10.62      0.32 o 
   0   0   1     1078.66      449.05      8.96 o 
   1   0   1        1.86        0.39      0.25 o 
   2   0   1      527.07      565.35      4.47 o 
   3   0   1        2.81        2.59      0.41 o 
   4   0   1      214.96      220.64      4.22 o 
   5   0   1        3.17        1.12      1.45 o 
   6   0   1        6.48        7.65      1.76 o 
   7   0   1        4.24        4.73      1.98 o 
  -7   1   1       89.69       95.05      5.45 o 
  -6   1   1       12.60       13.77      2.53 o 
  -5   1   1       45.17       44.06      4.96 o 
  -4   1   1        1.32        1.29      0.74 o 
  -3   1   1      622.39      626.26      5.69 o 
  -2   1   1        3.52        2.64      0.69 o 
  -1   1   1     1205.44     1173.42     10.46 o 
   0   1   1        0.04       -0.52      0.26 o 
   1   1   1     4778.94     4847.68     47.64 o 
   2   1   1      124.91      136.21      1.81 o 
   3   1   1      412.64      434.94      4.06 o 
   4   1   1      163.73      168.06      3.90 o 
   5   1   1      852.81      863.78     12.97 o 
   6   1   1       39.35       40.13      3.31 o 
   7   1   1        3.64        1.53      1.75 o 
  -7   2   1       10.68       14.54      4.37 o 
  -6   2   1        3.32        3.73      3.10 o 
  -5   2   1       36.67       39.50      4.41 o 
  -4   2   1       47.07       47.75      2.81 o 
  -3   2   1      115.58      109.51      2.11 o 
  -2   2   1      133.09      123.14      2.20 o 
  -1   2   1     3302.93     3125.78     33.88 o 
   0   2   1     3038.58     3155.86     25.31 o 
   1   2   1     3565.92     3707.47     44.13 o 
   2   2   1      975.38     1130.76     13.35 o 
   3   2   1      134.11      125.62      2.88 o 
   4   2   1       79.96       56.15     16.05 o 
   5   2   1       59.47       58.05      3.62 o 
   6   2   1       42.01       38.14      4.64 o 
   7   2   1       14.89       12.13      2.62 o 
  -7   3   1        0.36        2.40      3.82 o 
  -6   3   1      128.31      132.28      7.49 o 
  -5   3   1       15.50       15.72      1.52 o 
  -4   3   1      404.90      412.32      4.77 o 
  -3   3   1      153.98      145.66      2.58 o 
  -2   3   1      632.29      643.22      5.81 o 
  -1   3   1     1782.57      779.30     19.34 o 
   0   3   1        0.07       -1.09      0.55 o 
   1   3   1      572.68      593.20      8.52 o 
   2   3   1       97.37      104.52      2.55 o 
   3   3   1        1.50        1.70      0.55 o 
   4   3   1        5.51        5.10      1.31 o 
   5   3   1      551.39      567.32     12.23 o 
   6   3   1        9.81        4.38      2.91 o 
   7   3   1       56.86       46.70      5.70 o 
  -6   4   1      108.30      111.70      6.93 o 
  -5   4   1        0.58       -0.43      1.08 o 
  -4   4   1      151.75      151.08      2.98 o 
  -3   4   1        6.26        4.06      0.82 o 
  -2   4   1      915.75      953.74      9.02 o 
  -1   4   1        0.18       -0.51      0.30 o 
   0   4   1       17.78       23.93      1.19 o 
   1   4   1      128.67      136.81      3.44 o 
   2   4   1     1166.81     1308.92     17.36 o 
   3   4   1       39.02       38.60      1.12 o 
   4   4   1       79.73       84.26      3.46 o 
   5   4   1       35.22       35.39      3.14 o 
   6   4   1       29.15       35.04      8.10 o 
  -6   5   1        4.12        5.31      2.22 o 
  -5   5   1      236.48      240.46      5.27 o 
  -4   5   1       25.53       26.27      1.80 o 
  -3   5   1      285.81      283.40      4.60 o 
  -2   5   1       85.93       85.05      3.97 o 
  -1   5   1       67.57       69.96      3.20 o 
   0   5   1        0.45        0.42      0.52 o 
   1   5   1        1.50       -1.23      0.87 o 
   2   5   1      183.99      204.95      4.67 o 
   3   5   1      435.48      477.56      7.18 o 
   4   5   1      107.94      105.61      3.79 o 
   5   5   1      102.66      110.36      4.59 o 
   6   5   1       23.82       23.73      6.21 o 
  -6   6   1        3.12        2.21      2.29 o 
  -5   6   1        0.08       -0.77      1.37 o 
  -4   6   1       19.02       18.97      1.82 o 
  -3   6   1        4.20        4.64      1.06 o 
  -2   6   1      302.09      319.76      4.75 o 
  -1   6   1        5.19        2.71      1.93 o 
   0   6   1      728.91      790.26     11.77 o 
   1   6   1        3.50        6.04      1.98 o 
   2   6   1      712.18      696.56     11.26 o 
   3   6   1        1.40        1.59      1.79 o 
   4   6   1      162.50      152.63      5.02 o 
   5   6   1        0.02       -0.51      3.28 o 
   6   6   1        0.03        1.88      1.87 o 
  -5   7   1       80.51       83.86      3.64 o 
  -4   7   1        5.86        7.48      1.36 o 
  -3   7   1       13.31       11.87      1.68 o 
  -2   7   1        0.20        1.36      0.81 o 
  -1   7   1      347.87      318.28      6.85 o 
   0   7   1        0.00        0.64      1.81 o 
   1   7   1      205.69      207.73      5.71 o 
   2   7   1        0.16        0.81      1.29 o 
   3   7   1       30.20       29.28      4.97 o 
   4   7   1       20.33       22.80      2.07 o 
   5   7   1       13.14       10.76      2.00 o 
  -5   8   1        0.12        1.75      1.83 o 
  -4   8   1       32.73       30.85      2.92 o 
  -3   8   1        0.12       -0.47      0.99 o 
  -2   8   1        1.69        2.04      1.62 o 
  -1   8   1       25.87       24.09      2.37 o 
   0   8   1      311.21      300.34      6.56 o 
   1   8   1       70.30       74.58      2.95 o 
   2   8   1      245.92      255.03      8.26 o 
   3   8   1       41.45       45.28      6.29 o 
   4   8   1        0.04       -0.52      3.17 o 
  -4   9   1       39.35       46.81      2.69 o 
  -3   9   1       13.23       12.15      1.47 o 
  -2   9   1       50.39       53.93      4.25 o 
  -1   9   1       49.09       57.17      3.65 o 
   0   9   1        0.00       -0.84      1.34 o 
   1   9   1       28.91       30.61      2.36 o 
   2   9   1       39.34       40.58      4.12 o 
   3   9   1       45.39       42.04      6.09 o 
  -2  10   1       27.61       27.54      3.18 o 
  -1  10   1       25.37       25.80      2.88 o 
   0  10   1        3.15        3.74      3.54 o 
   1  10   1        5.13        7.33      1.82 o 
   2  10   1        3.20        2.45      1.53 o 
  -2 -10   2        1.04        0.74      2.01 o 
  -1 -10   2        0.75        1.13      1.71 o 
   0 -10   2        1.48        1.02      2.50 o 
   1 -10   2        0.12        0.65      1.65 o 
   2 -10   2      128.80      131.49      5.44 o 
  -2  -9   2        0.29        1.33      2.79 o 
  -1  -9   2      129.90      126.11      3.77 o 
   0  -9   2        0.04        1.07      1.19 o 
   1  -9   2       11.39        9.61      3.16 o 
   2  -9   2        0.09        0.19      1.61 o 
   3  -9   2       25.54       23.73      1.73 o 
   4  -9   2        6.83        6.40      1.52 o 
  -4  -8   2       27.02       29.34      5.65 o 
  -3  -8   2        3.75        3.03      1.38 o 
  -2  -8   2       93.44       91.41      4.14 o 
  -1  -8   2        1.52        2.05      1.05 o 
   0  -8   2        4.40        5.58      1.34 o 
   1  -8   2        0.84        1.22      1.22 o 
   2  -8   2       70.56       71.90      3.84 o 
   3  -8   2        1.15        0.89      1.16 o 
   4  -8   2       27.98       29.62      2.15 o 
   5  -8   2        0.54        1.24      1.56 o 
  -5  -7   2       10.84       14.64      2.69 o 
  -4  -7   2        1.28       -0.36      2.78 o 
  -3  -7   2       49.49       55.67      2.94 o 
  -2  -7   2        0.00        0.02      1.04 o 
  -1  -7   2       24.05       23.14      2.02 o 
   0  -7   2        0.25        0.20      0.86 o 
   1  -7   2      131.25      128.52      3.63 o 
   2  -7   2        2.59        2.73      0.86 o 
   3  -7   2        7.22        6.47      1.20 o 
   4  -7   2        0.16        0.51      1.10 o 
   5  -7   2        0.00       -0.51      1.50 o 
  -6  -6   2       51.88       60.27      5.27 o 
  -5  -6   2        0.33        0.28      1.43 o 
  -4  -6   2       18.29       15.33      1.59 o 
  -3  -6   2        0.48       -0.89      1.13 o 
  -2  -6   2      117.26      102.64      3.70 o 
  -1  -6   2       10.25       10.84      1.50 o 
   0  -6   2      101.91      122.03      3.02 o 
   1  -6   2       21.71        2.01      2.47 o 
   2  -6   2        2.56        2.11      0.77 o 
   3  -6   2        4.82        5.28      1.07 o 
   4  -6   2       79.00       77.84      2.69 o 
   5  -6   2        0.65        1.12      1.67 o 
   6  -6   2       24.28       27.99      4.23 o 
  -6  -5   2       34.27       42.90      4.66 o 
  -5  -5   2      232.33      240.08      6.90 o 
  -4  -5   2       59.74       59.32      2.85 o 
  -3  -5   2        4.19        0.02      2.84 o 
  -2  -5   2       57.07       61.29      3.27 o 
  -1  -5   2      717.32      867.41     12.90 o 
   0  -5   2        0.15        0.42      0.47 o 
   1  -5   2      207.55      225.87      3.10 o 
   2  -5   2        4.04        2.45      1.36 o 
   3  -5   2      208.69      216.17      3.91 o 
   4  -5   2        0.01        0.43      0.92 o 
   5  -5   2        5.39        6.15      2.05 o 
   6  -5   2        3.52        4.66      2.21 o 
  -6  -4   2       72.91       79.78      4.65 o 
  -5  -4   2        9.70       10.35      1.94 o 
  -4  -4   2      628.11      651.13     10.11 o 
  -3  -4   2        8.98       12.11      1.85 o 
  -2  -4   2        0.77        0.78      1.01 o 
  -1  -4   2       18.92       18.12      2.59 o 
   0  -4   2      109.84      106.38      2.20 o 
   1  -4   2        3.66        4.30      0.48 o 
   2  -4   2       64.83       75.06      1.61 o 
   3  -4   2       22.61       23.50      1.28 o 
   4  -4   2       16.87       17.67      1.33 o 
   5  -4   2        4.77        6.24      1.64 o 
   6  -4   2       62.04       61.62      5.81 o 
  -7  -3   2       82.86       83.60      7.48 o 
  -6  -3   2        1.59        1.45      1.55 o 
  -5  -3   2       18.80       13.16      2.63 o 
  -4  -3   2       16.41       14.52      1.49 o 
  -3  -3   2       33.28       35.24      1.21 o 
  -2  -3   2      107.74      126.12      3.46 o 
  -1  -3   2      769.79      855.26     22.85 o 
   0  -3   2        4.88        2.15      1.88 o 
   1  -3   2      113.62      106.55      1.43 o 
   2  -3   2      198.48      225.88      2.69 o 
   3  -3   2        0.14        1.39      0.47 o 
   4  -3   2       69.28       80.06      1.88 o 
   5  -3   2        5.28        4.05      1.44 o 
   6  -3   2       21.36       22.59      4.21 o 
   7  -3   2        0.49        1.02      3.74 o 
  -7  -2   2       56.85       61.77      6.76 o 
  -6  -2   2       21.49       16.78      2.82 o 
  -5  -2   2       14.97       17.67      2.98 o 
  -3  -2   2       78.25       75.64      1.90 o 
  -2  -2   2        0.04       -0.26      0.32 o 
  -1  -2   2     1352.64     1396.27     17.71 o 
   0  -2   2       21.17       12.34      0.58 o 
   1  -2   2      807.83      787.43      6.39 o 
   2  -2   2      784.27      829.41      8.39 o 
   3  -2   2        3.76        3.05      0.63 o 
   4  -2   2      288.03      307.98      4.41 o 
   5  -2   2        1.83        2.09      1.23 o 
   6  -2   2        5.45        2.29      2.71 o 
   7  -2   2        0.11       -1.33      3.50 o 
  -7  -1   2       19.93       16.40      3.00 o 
  -6  -1   2       25.91       29.23      4.32 o 
  -5  -1   2      700.27      714.31     15.87 o 
  -4  -1   2       44.69       48.25      1.77 o 
  -3  -1   2      807.99      905.24      8.57 o 
  -2  -1   2       49.81       54.92      1.32 o 
  -1  -1   2      173.55      186.35      1.88 o 
   0  -1   2        1.35        0.85      0.17 o 
   1  -1   2     3188.14     3074.68     21.47 o 
   2  -1   2        1.39        1.75      0.38 o 
   3  -1   2      164.14      149.16      1.97 o 
   4  -1   2        0.49       -0.49      0.65 o 
   5  -1   2        0.17        1.29      1.65 o 
   6  -1   2        1.71        3.64      1.56 o 
   7  -1   2       21.50       23.94      4.74 o 
  -7   0   2        1.23        1.27      2.23 o 
  -6   0   2       63.28       55.66      4.07 o 
  -5   0   2        1.03        0.93      2.09 o 
  -4   0   2       91.07       87.68      2.67 o 
  -3   0   2        1.05        0.31      0.35 o 
  -2   0   2      282.40      284.98      2.81 o 
  -1   0   2       12.57       13.43      0.45 o 
   0   0   2        3.08        3.57      0.28 o 
   1   0   2       23.68       23.01      0.66 o 
   2   0   2     1461.01     1534.29     10.96 o 
   3   0   2        1.09        1.04      0.42 o 
   4   0   2      264.88      282.81      5.52 o 
   5   0   2        7.64        7.40      1.50 o 
   6   0   2       52.35       52.85      3.83 o 
   7   0   2        0.64        4.34      1.87 o 
  -7   1   2       49.53       43.22      5.85 o 
  -6   1   2        4.99        3.52      2.46 o 
  -5   1   2      340.35      329.61      9.07 o 
  -4   1   2      127.13      125.30      2.70 o 
  -3   1   2      604.63      647.73      5.91 o 
  -2   1   2      196.26      205.94      2.81 o 
  -1   1   2      721.77      685.09      6.08 o 
   0   1   2        0.43       -0.14      0.24 o 
   1   1   2        3.14       -0.04      0.31 o 
   2   1   2      207.27      235.71      3.49 o 
   3   1   2       11.78       20.78      1.08 o 
   4   1   2      107.62      115.79      3.26 o 
   5   1   2       33.39       41.64      2.63 o 
   6   1   2        0.59        1.32      1.67 o 
   7   1   2       40.21       34.59      3.76 o 
  -7   2   2      100.89       99.32      7.51 o 
  -6   2   2      415.08      414.38     13.66 o 
  -5   2   2       29.02       28.03      2.02 o 
  -4   2   2      165.90      152.80      3.05 o 
  -3   2   2      101.46       93.90      2.00 o 
  -2   2   2      950.26      936.91      7.88 o 
  -1   2   2     1613.88     1594.50     16.96 o 
   0   2   2     2682.40     2756.51     27.18 o 
   1   2   2      448.58      461.72      5.10 o 
   2   2   2      340.48      402.74      4.18 o 
   3   2   2        4.39        4.10      0.76 o 
   4   2   2       70.87       73.58      3.36 o 
   5   2   2       12.71       11.51      2.10 o 
   6   2   2      103.42      108.63      6.79 o 
   7   2   2       10.40        8.55      3.32 o 
  -7   3   2       63.72       74.21      6.90 o 
  -6   3   2       53.77       60.89      5.82 o 
  -5   3   2      644.11      644.61      8.02 o 
  -4   3   2       33.03       34.14      1.52 o 
  -3   3   2       62.41       59.52      2.05 o 
  -2   3   2        0.39        0.32      0.48 o 
  -1   3   2        9.14       11.31      1.41 o 
   0   3   2        0.12       -0.54      0.27 o 
   1   3   2      745.73      805.26     14.26 o 
   2   3   2      194.92      206.79      2.57 o 
   3   3   2      162.60      171.33      2.43 o 
   4   3   2      391.85      390.75      8.63 o 
   5   3   2      175.52      186.46      6.18 o 
   6   3   2       54.71       53.40      4.26 o 
   7   3   2       12.97       12.93      3.70 o 
  -6   4   2        1.42       -3.55      3.20 o 
  -5   4   2        0.58        1.38      1.48 o 
  -4   4   2       82.76       73.95      2.22 o 
  -3   4   2       53.94       50.41      1.72 o 
  -2   4   2     2485.66     2511.65     21.28 o 
  -1   4   2      726.04      753.38      7.09 o 
   0   4   2       22.22       22.23      1.07 o 
   1   4   2      746.26      813.32     11.64 o 
   2   4   2      202.94      190.65      3.96 o 
   3   4   2       63.87       57.46      1.82 o 
   4   4   2       19.30       16.43      1.92 o 
   5   4   2        8.76        8.77      1.84 o 
   6   4   2       72.67       69.28      5.07 o 
  -6   5   2       34.06       33.08      3.39 o 
  -5   5   2       55.44       53.46      3.93 o 
  -4   5   2      151.40      147.02      3.49 o 
  -3   5   2      614.66      598.36      7.53 o 
  -2   5   2      151.67      160.94      4.67 o 
  -1   5   2      324.08      317.24     12.49 o 
   0   5   2        0.00       -0.16      0.74 o 
   1   5   2      104.29      102.24      2.24 o 
   2   5   2       38.51       43.68      2.34 o 
   3   5   2      522.82      505.37      9.51 o 
   4   5   2        5.25        5.94      1.43 o 
   5   5   2       29.38       29.61      3.27 o 
   6   5   2        1.09        1.41      1.87 o 
  -6   6   2       45.95       50.05      3.60 o 
  -5   6   2        1.11        1.90      1.78 o 
  -4   6   2       86.24       79.83      2.84 o 
  -3   6   2        3.38        1.86      1.02 o 
  -2   6   2      135.04      129.31      2.86 o 
  -1   6   2        0.28        0.73      0.42 o 
   0   6   2      688.25      683.77     10.51 o 
   1   6   2        0.21        0.79      0.70 o 
   2   6   2      113.10      114.67      3.83 o 
   3   6   2        2.23        0.48      2.21 o 
   4   6   2      107.22      111.76      4.04 o 
   5   6   2        1.90        1.40      1.48 o 
  -5   7   2       13.72       15.39      2.17 o 
  -4   7   2        2.58        3.91      1.31 o 
  -3   7   2        0.43       -1.11      0.89 o 
  -2   7   2       12.78       13.87      1.51 o 
  -1   7   2      118.61      116.81      4.02 o 
   0   7   2        0.00        0.48      1.05 o 
   1   7   2      104.34      111.87      4.81 o 
   2   7   2       22.12       21.62      4.16 o 
   3   7   2     1694.73     1626.52     42.44 o 
   4   7   2       64.43       55.91      4.06 o 
   5   7   2       12.89       14.62      2.29 o 
  -5   8   2        9.84        8.78      2.01 o 
  -4   8   2       13.85       12.80      1.67 o 
  -3   8   2       14.40       10.00      1.44 o 
  -2   8   2      275.21      267.77      4.78 o 
  -1   8   2      145.82      149.66      4.80 o 
   0   8   2      115.04      107.99      4.38 o 
   1   8   2      106.40      102.52      3.41 o 
   2   8   2       90.56       97.87      7.83 o 
   3   8   2       12.39       11.99      3.88 o 
   4   8   2      123.73      115.66      6.78 o 
  -4   9   2       45.09       40.30      2.54 o 
  -3   9   2        1.09        4.39      1.32 o 
  -2   9   2       27.16       27.71      2.97 o 
  -1   9   2       54.26       52.82      3.65 o 
   0   9   2        0.00        2.56      2.18 o 
   1   9   2       42.18       51.19      2.89 o 
   2   9   2        0.72       -1.09      1.28 o 
   3   9   2        0.00        0.38      3.23 o 
  -2  10   2        2.17        3.74      2.33 o 
  -1  10   2       32.80       32.87      3.17 o 
   0  10   2        0.29        1.53      1.99 o 
   1  10   2       51.80       50.31      3.99 o 
   2  10   2       33.97       31.82      3.30 o 
  -2 -10   3       12.40       11.67      2.54 o 
  -1 -10   3       16.50       21.47      3.03 o 
   0 -10   3       82.82       86.45      3.80 o 
   1 -10   3       28.71       27.41      2.91 o 
   2 -10   3        7.56       10.98      3.05 o 
  -3  -9   3      110.79      116.61      6.14 o 
  -2  -9   3        2.33        2.14      1.76 o 
  -1  -9   3        2.57        2.01      1.21 o 
   0  -9   3        0.26        0.79      1.22 o 
   1  -9   3       78.52       83.01      4.05 o 
   2  -9   3       12.20       12.18      2.25 o 
   3  -9   3        6.06        4.28      1.14 o 
   4  -9   3        0.75        1.98      1.36 o 
  -4  -8   3        0.25       -3.97      2.90 o 
  -3  -8   3        0.16       -0.89      1.51 o 
  -2  -8   3      112.32       91.86      4.22 o 
  -1  -8   3        0.34        0.80      0.97 o 
   0  -8   3       69.93       71.67      3.06 o 
   1  -8   3        2.22        2.95      1.28 o 
   2  -8   3      122.98      135.69      4.91 o 
   3  -8   3        0.93        3.39      1.22 o 
   4  -8   3       38.00       38.66      2.38 o 
   5  -8   3        0.37       -0.58      1.69 o 
  -5  -7   3       55.64       64.15      4.25 o 
  -4  -7   3        0.01        1.88      3.01 o 
  -3  -7   3       30.29       33.13      2.80 o 
  -2  -7   3        0.43       -0.91      1.00 o 
  -1  -7   3        4.64        0.44      0.89 o 
   0  -7   3        3.11        2.46      1.00 o 
   1  -7   3      235.29      243.88      5.15 o 
   2  -7   3        0.07       -0.59      0.72 o 
   3  -7   3      123.02      103.94      2.94 o 
   4  -7   3        0.01        1.03      1.07 o 
   5  -7   3       21.25       26.22      2.74 o 
  -6  -6   3        4.13        6.79      2.98 o 
  -5  -6   3        2.25       -1.44      2.21 o 
  -4  -6   3      228.85      245.81     13.15 o 
  -3  -6   3        0.06        0.36      1.52 o 
  -2  -6   3      191.02      184.92      6.03 o 
  -1  -6   3        3.18        4.44      1.23 o 
   0  -6   3      333.50      358.33      5.85 o 
   1  -6   3        0.15        0.02      0.67 o 
   2  -6   3      168.63      170.44      3.05 o 
   3  -6   3        1.03        1.80      0.93 o 
   4  -6   3        0.36        0.40      0.98 o 
   5  -6   3        1.07        0.60      1.61 o 
   6  -6   3       50.88       47.36      4.12 o 
  -6  -5   3        6.71        6.27      1.82 o 
  -5  -5   3       17.51       14.48      2.53 o 
  -4  -5   3        5.44        4.52      1.11 o 
  -3  -5   3       35.40       31.99      3.95 o 
  -2  -5   3        1.45        1.87      1.24 o 
  -1  -5   3      252.30      309.61      7.20 o 
   0  -5   3        0.16       -0.41      0.39 o 
   1  -5   3       85.04       83.12      1.74 o 
   2  -5   3        1.00        0.65      0.65 o 
   3  -5   3       94.18       90.87      2.58 o 
   4  -5   3        0.50        1.44      1.01 o 
   5  -5   3        4.88        3.60      2.04 o 
   6  -5   3        0.01       -1.43      2.07 o 
  -6  -4   3       14.78       17.81      5.13 o 
  -5  -4   3        0.63        1.13      1.69 o 
  -4  -4   3      860.00      904.03     11.48 o 
  -3  -4   3       14.78       17.38      1.08 o 
  -2  -4   3      295.00      328.12      6.20 o 
   0  -4   3      172.37      207.00      2.99 o 
   1  -4   3       42.04       48.09      1.09 o 
   2  -4   3       11.76       16.55      0.94 o 
   3  -4   3        0.37       -0.73      0.68 o 
   4  -4   3       19.77       19.17      1.36 o 
   5  -4   3        3.69        1.33      1.49 o 
   6  -4   3      151.69      156.78      7.95 o 
  -7  -3   3       77.07       87.57      6.94 o 
  -6  -3   3       61.74       70.58      5.39 o 
  -5  -3   3        3.96        2.45      1.22 o 
  -4  -3   3      198.38      210.55      6.67 o 
  -3  -3   3      290.83      339.04      4.34 o 
  -2  -3   3      174.90      202.86      4.29 o 
  -1  -3   3       79.19       86.26      2.49 o 
   0  -3   3        0.27        0.16      0.36 o 
   1  -3   3      888.66      909.31      7.31 o 
   2  -3   3       50.71       64.40      1.25 o 
   3  -3   3      323.38      328.21      3.83 o 
   4  -3   3        5.37        7.63      0.87 o 
   5  -3   3       42.14       41.75      2.54 o 
   6  -3   3        1.95        1.92      3.08 o 
   7  -3   3       17.49       15.15      4.46 o 
  -7  -2   3       57.49       64.52      6.74 o 
  -6  -2   3       90.80       72.87      5.69 o 
  -5  -2   3        3.98        2.75      1.28 o 
  -4  -2   3      100.66       88.43      7.74 o 
  -3  -2   3        9.57        9.24      0.84 o 
  -2  -2   3      852.32      949.16     10.40 o 
  -1  -2   3       42.43       40.75      0.97 o 
   0  -2   3      652.74      573.57      5.53 o 
   1  -2   3       14.35       14.05      0.62 o 
   2  -2   3       52.53       59.85      1.14 o 
   3  -2   3        0.04        0.58      0.44 o 
   4  -2   3      423.79      448.27      5.67 o 
   5  -2   3        0.02       -0.70      1.42 o 
   6  -2   3       33.12       26.36      4.29 o 
   7  -2   3        0.02       -3.71      3.27 o 
  -7  -1   3       22.60       26.98      5.83 o 
  -6  -1   3        0.44        0.36      1.73 o 
  -5  -1   3       54.50       51.08      5.60 o 
  -4  -1   3        0.70        1.46      0.72 o 
  -3  -1   3      282.66      307.36      3.00 o 
  -2  -1   3        3.99        4.91      0.81 o 
  -1  -1   3      626.24      625.20      5.96 o 
   0  -1   3        2.35        1.67      0.26 o 
   1  -1   3     6761.46     6389.37     46.91 o 
   2  -1   3        9.77       10.40      0.57 o 
   3  -1   3      948.62     1094.59      8.56 o 
   4  -1   3       20.14       22.33      1.59 o 
   5  -1   3        4.39        3.99      2.56 o 
   6  -1   3        2.36        2.21      2.56 o 
   7  -1   3       15.89       16.58      4.33 o 
  -7   0   3        0.00       -4.08      2.04 o 
  -6   0   3      362.67      353.33     12.58 o 
  -5   0   3        8.43        9.03      2.19 o 
  -4   0   3       14.40       21.78      1.47 o 
  -3   0   3        3.43        4.46      0.54 o 
  -2   0   3     4189.19     4336.89     34.08 o 
  -1   0   3       92.46       92.57      1.33 o 
   0   0   3     3371.21     3245.98     25.87 o 
   1   0   3      153.81      151.42      1.62 o 
   2   0   3      753.40      776.21      7.43 o 
   3   0   3        6.36        6.68      0.66 o 
   4   0   3       51.11       45.57      2.48 o 
   5   0   3        0.62        1.50      1.18 o 
   6   0   3       25.36       30.40      3.68 o 
   7   0   3        0.13       -1.35      1.68 o 
  -7   1   3        7.40        3.51      3.86 o 
  -6   1   3       29.10       31.55      3.35 o 
  -5   1   3      508.06      502.82      7.60 o 
  -4   1   3      108.64      112.82      2.64 o 
  -3   1   3        0.95        3.49      0.59 o 
  -2   1   3       89.38       93.35      2.40 o 
  -1   1   3      780.82      738.63     16.10 o 
   0   1   3        6.45        6.56      0.54 o 
   1   1   3     1078.81     1038.39      9.54 o 
   2   1   3        2.41        3.47      0.54 o 
   3   1   3      114.81      116.96      2.11 o 
   4   1   3        7.15        6.72      1.19 o 
   5   1   3       62.25       70.87      3.09 o 
   6   1   3        0.00       -0.89      1.35 o 
   7   1   3       73.70       79.71      5.21 o 
  -7   2   3       45.97       38.82      5.48 o 
  -6   2   3        5.80        6.74      3.40 o 
  -5   2   3        3.21        1.70      1.15 o 
  -4   2   3       30.22       28.39      1.45 o 
  -3   2   3        0.07        0.43      0.52 o 
  -2   2   3      414.00      403.93      4.93 o 
  -1   2   3      246.54      236.61      2.81 o 
   0   2   3     1432.36     1447.67     48.23 o 
   1   2   3      598.46      628.71      8.12 o 
   2   2   3      291.83      347.77      4.19 o 
   3   2   3       96.72       93.24      5.02 o 
   4   2   3      103.94      107.86      4.20 o 
   5   2   3       18.61       16.96      2.40 o 
   6   2   3      278.76      305.08      9.10 o 
   7   2   3       35.14       41.93      5.53 o 
  -7   3   3        3.94       -2.63      3.67 o 
  -6   3   3       26.63       28.05      4.48 o 
  -5   3   3      795.72      769.40      9.19 o 
  -4   3   3      265.74      267.35      3.69 o 
  -3   3   3      615.93      560.55      7.70 o 
  -2   3   3      419.79      452.86      5.40 o 
  -1   3   3     1260.44     1245.16     12.86 o 
   0   3   3        4.93        5.25      0.84 o 
   1   3   3       56.73       67.88      1.50 o 
   2   3   3      408.99      448.63      5.37 o 
   3   3   3       53.88       66.24      3.40 o 
   4   3   3      185.95      187.31      5.54 o 
   5   3   3       32.88       33.30      3.06 o 
   6   3   3       28.12       38.93      3.72 o 
  -6   4   3       30.85       26.64      4.61 o 
  -5   4   3       44.19       49.37      2.55 o 
  -4   4   3      378.24      361.34      4.90 o 
  -3   4   3       59.60       50.27      2.20 o 
  -2   4   3       58.84       60.55      1.90 o 
  -1   4   3      418.31      449.27      6.10 o 
   0   4   3        1.82        1.79      0.60 o 
   1   4   3      148.21      154.11      2.53 o 
   2   4   3      320.10      329.40      5.19 o 
   3   4   3        1.72        2.70      1.11 o 
   4   4   3       15.81       15.06      2.97 o 
   5   4   3        1.45        0.12      1.32 o 
   6   4   3       48.23       50.64      4.20 o 
  -6   5   3       21.47       21.34      2.66 o 
  -5   5   3      127.78      125.41      4.29 o 
  -4   5   3       15.59       15.14      1.55 o 
  -3   5   3      147.03      149.14      3.33 o 
  -2   5   3       12.27       11.50      1.18 o 
  -1   5   3       43.02       48.01      1.57 o 
   0   5   3        0.01        0.04      0.58 o 
   1   5   3        2.43        1.83      0.58 o 
   2   5   3       29.51       33.14      1.39 o 
   3   5   3      867.58      856.12     18.68 o 
   4   5   3       37.51       37.07      3.59 o 
   5   5   3        0.28       -0.15      2.37 o 
   6   5   3        6.66        6.21      2.21 o 
  -6   6   3       27.49       28.40      3.29 o 
  -5   6   3        0.00       -2.17      1.27 o 
  -4   6   3       41.31       40.89      2.32 o 
  -3   6   3        1.91        2.10      1.00 o 
  -2   6   3      527.21      515.53      6.66 o 
  -1   6   3        0.13       -1.11      0.95 o 
   0   6   3      394.19      360.41      6.76 o 
   1   6   3        2.78        2.13      0.94 o 
   2   6   3     1169.89     1195.22     15.94 o 
   3   6   3        2.33        3.59      1.31 o 
   4   6   3       75.48       71.86      3.53 o 
   5   6   3        0.21       -1.20      1.38 o 
  -5   7   3       38.91       42.46      3.76 o 
  -4   7   3       39.36       38.12      2.34 o 
  -3   7   3     1248.71     1150.66     19.47 o 
  -2   7   3       27.86       29.53      1.74 o 
  -1   7   3        5.67        7.40      1.59 o 
   0   7   3        0.02       -0.02      1.37 o 
   1   7   3       20.70       22.03      1.78 o 
   2   7   3       27.12       29.45      3.39 o 
   3   7   3        2.86        5.68      1.48 o 
   4   7   3        5.18        3.50      1.88 o 
   5   7   3        2.64        2.78      1.76 o 
  -4   8   3       14.73       10.75      1.84 o 
  -3   8   3       10.29        7.53      1.81 o 
  -2   8   3        5.41        4.38      1.24 o 
  -1   8   3        5.06        6.98      1.65 o 
   0   8   3      137.42      132.52      4.49 o 
   1   8   3        0.65       -1.33      1.07 o 
   2   8   3        0.98        3.60      1.89 o 
   3   8   3        5.69        5.30      1.44 o 
   4   8   3      112.51      105.88      4.32 o 
  -3   9   3        7.02       10.11      1.41 o 
  -2   9   3       45.09       41.58      3.46 o 
  -1   9   3       15.74       19.20      2.48 o 
   0   9   3        0.59        1.67      2.04 o 
   1   9   3       64.74       67.00      4.42 o 
   2   9   3       83.71       83.74      4.36 o 
   3   9   3       95.43       91.15      6.69 o 
  -2  10   3       34.08       36.13      3.57 o 
  -1  10   3      125.33      121.77      5.08 o 
   0  10   3      114.76      112.88      4.80 o 
   1  10   3       99.43      103.31      4.37 o 
   2  10   3      109.83      106.76      5.32 o 
  -2 -10   4       85.17       83.38      5.88 o 
  -1 -10   4        9.39        7.67      1.66 o 
   0 -10   4       13.65       13.53      1.98 o 
   1 -10   4        6.57        2.73      1.81 o 
   2 -10   4       48.52       49.71      3.88 o 
  -3  -9   4        1.64        3.13      1.96 o 
  -2  -9   4        0.68        1.29      1.74 o 
  -1  -9   4       69.21       69.81      5.93 o 
   0  -9   4        0.02        0.99      1.20 o 
   1  -9   4        5.59        2.81      1.40 o 
   2  -9   4       36.62       38.00      3.24 o 
   3  -9   4       32.00       28.73      1.84 o 
   4  -9   4       28.07       28.07      2.44 o 
  -4  -8   4        3.75        2.31      3.55 o 
  -3  -8   4        0.37        2.49      1.66 o 
  -2  -8   4      164.30      141.69      5.42 o 
  -1  -8   4        1.37        0.23      0.98 o 
   0  -8   4       61.34       59.48      2.76 o 
   1  -8   4       12.61       14.02      1.73 o 
   2  -8   4      732.21      723.15     12.90 o 
   3  -8   4        0.16        1.94      1.09 o 
   4  -8   4       16.37       14.17      1.70 o 
  -5  -7   4        0.35        0.77      1.61 o 
  -4  -7   4        0.00        2.42      3.22 o 
  -3  -7   4      433.68      421.56     10.78 o 
  -2  -7   4        0.28       -0.73      1.24 o 
  -1  -7   4      333.11      332.18     10.11 o 
   0  -7   4        0.40        0.79      0.94 o 
   1  -7   4        7.91        7.35      1.31 o 
   2  -7   4        3.20        2.64      0.94 o 
   3  -7   4       66.47       63.79      2.64 o 
   4  -7   4        1.44        2.73      1.19 o 
   5  -7   4        5.92        5.34      2.21 o 
  -6  -6   4       49.01       45.62      4.53 o 
  -5  -6   4        0.32        0.40      1.55 o 
  -4  -6   4       15.46       18.25      2.87 o 
  -3  -6   4        1.85        1.66      1.84 o 
  -2  -6   4       12.40       13.75      2.52 o 
  -1  -6   4        0.00        0.01      0.82 o 
   0  -6   4       93.31      104.26      3.22 o 
   1  -6   4        1.47        1.00      0.51 o 
   2  -6   4      122.91      119.42      2.58 o 
   3  -6   4        0.10        1.08      0.90 o 
   4  -6   4        2.51        4.77      1.71 o 
   5  -6   4        3.49        3.60      4.76 o 
   6  -6   4       15.05       15.83      3.11 o 
  -6  -5   4        1.29       -0.96      1.99 o 
  -5  -5   4       52.03       55.49      3.32 o 
  -4  -5   4        7.69        7.13      1.42 o 
  -3  -5   4      359.76      365.36      9.13 o 
  -2  -5   4        0.51       -0.25      1.08 o 
  -1  -5   4        1.90        1.17      1.03 o 
   0  -5   4        0.46       -0.45      0.46 o 
   1  -5   4       34.23       41.42      1.25 o 
   2  -5   4       20.10       19.34      1.22 o 
   3  -5   4      332.74      301.96      4.89 o 
   4  -5   4       56.00       52.60      2.37 o 
   5  -5   4      128.07      113.23      6.17 o 
   6  -5   4       15.79       22.37      3.17 o 
  -6  -4   4       30.95       41.28      4.60 o 
  -5  -4   4        3.54        2.61      1.76 o 
  -4  -4   4      126.54      133.17      3.00 o 
  -3  -4   4        5.99        9.87      0.78 o 
  -2  -4   4        1.22        3.20      1.00 o 
  -1  -4   4        0.01       -0.34      0.64 o 
   0  -4   4        1.18        0.28      0.43 o 
   1  -4   4        5.79        5.69      0.68 o 
   2  -4   4      553.88      541.28      5.44 o 
   3  -4   4        0.82        0.29      0.68 o 
   4  -4   4      147.74      130.49      2.72 o 
   5  -4   4        0.36       -0.34      2.13 o 
   6  -4   4        3.95       -1.89      3.08 o 
  -7  -3   4       24.31       24.72      4.49 o 
  -6  -3   4       24.93       20.32      3.70 o 
  -5  -3   4       12.51       11.73      2.54 o 
  -4  -3   4       12.33       20.07      1.38 o 
  -3  -3   4       41.67       42.68      1.73 o 
  -2  -3   4        8.94       11.04      0.71 o 
  -1  -3   4      359.67      379.70      4.68 o 
   0  -3   4        0.10       -0.60      0.30 o 
   1  -3   4      324.94      339.18      3.26 o 
   2  -3   4        8.66       10.05      0.67 o 
   3  -3   4      161.75      183.17      2.89 o 
   4  -3   4        0.85        2.40      0.84 o 
   5  -3   4      116.40      117.53      3.66 o 
   6  -3   4        4.93        6.71      3.45 o 
  -7  -2   4        2.18       -2.19      2.51 o 
  -6  -2   4       24.69       20.96      3.81 o 
  -5  -2   4        0.01        0.62      1.60 o 
  -4  -2   4       45.46       39.28      2.79 o 
  -3  -2   4       11.75       12.77      1.60 o 
  -2  -2   4     1395.39     1552.77     16.45 o 
  -1  -2   4       12.36        5.28      3.55 o 
   0  -2   4       64.80       72.16      1.08 o 
   1  -2   4       14.83       13.95      0.59 o 
   2  -2   4      881.53      908.47      7.20 o 
   3  -2   4        5.88        5.56      0.82 o 
   4  -2   4       17.19       17.84      1.48 o 
   5  -2   4        0.02        2.78      1.64 o 
   6  -2   4       24.65       23.63      4.02 o 
   7  -2   4        1.40        4.75      3.70 o 
  -7  -1   4        9.35        4.58      4.18 o 
  -6  -1   4       16.79       13.25      2.42 o 
  -5  -1   4        9.31        9.62      1.73 o 
  -4  -1   4       11.91       14.12      1.23 o 
  -3  -1   4      700.64      788.67      7.33 o 
  -2  -1   4       15.54       17.24      0.66 o 
  -1  -1   4       35.01       34.13      0.83 o 
   0  -1   4        1.16        1.08      0.32 o 
   1  -1   4     3498.34     3367.70     24.88 o 
   2  -1   4        0.04        0.23      0.38 o 
   3  -1   4        9.00       11.91      0.96 o 
   4  -1   4        5.00        6.06      1.52 o 
   5  -1   4        7.78       11.27      1.73 o 
   6  -1   4        0.08        1.08      1.80 o 
   7  -1   4        7.09        7.18      3.82 o 
  -7   0   4        1.49        2.97      2.41 o 
  -6   0   4       11.78        9.26      2.42 o 
  -5   0   4        2.06        0.39      0.96 o 
  -4   0   4       13.08       13.68      2.39 o 
  -3   0   4        7.39        8.49      0.66 o 
  -2   0   4      259.42      226.17      2.45 o 
  -1   0   4       13.81       12.90      0.67 o 
   0   0   4      217.16      212.73      2.58 o 
   1   0   4       10.77       10.48      0.57 o 
   2   0   4      238.42      240.44      3.25 o 
   3   0   4        0.00        0.31      0.54 o 
   4   0   4       28.00       21.22      2.02 o 
   5   0   4        0.02       -0.63      1.13 o 
   6   0   4       95.34      102.83      4.85 o 
   7   0   4        0.01       -1.59      3.30 o 
  -7   1   4        0.62       -5.84      3.29 o 
  -6   1   4        5.33        7.80      2.25 o 
  -5   1   4       27.02       26.60      1.95 o 
  -4   1   4        0.08        0.12      0.75 o 
  -3   1   4        4.77        3.77      0.61 o 
  -2   1   4       31.18       32.23      1.06 o 
  -1   1   4      176.70       97.42     17.47 o 
   0   1   4        2.62        1.47      0.44 o 
   1   1   4      150.10      142.78      1.77 o 
   2   1   4       85.79       97.89      2.19 o 
   3   1   4     1037.02     1118.58     10.92 o 
   4   1   4       62.24       70.88      2.69 o 
   5   1   4        0.12        0.00      1.10 o 
   6   1   4       15.20       17.68      2.28 o 
   7   1   4       23.72       25.73      3.97 o 
  -7   2   4       27.60       26.35      5.09 o 
  -6   2   4       33.27       37.88      4.91 o 
  -5   2   4       29.90       28.24      2.09 o 
  -4   2   4      345.44      339.57      4.46 o 
  -3   2   4       91.05       88.32      1.83 o 
  -2   2   4      415.15      468.43      5.01 o 
  -1   2   4     1092.34     1132.07      9.74 o 
   0   2   4      511.34      540.88      5.06 o 
   1   2   4      588.32      639.04      8.90 o 
   2   2   4      185.39      190.44      3.92 o 
   3   2   4        6.63        3.34      3.05 o 
   4   2   4        0.00       -0.67      1.20 o 
   5   2   4        5.29        6.98      1.88 o 
   6   2   4      195.09      188.29      7.03 o 
   7   2   4        0.00       -2.06      2.02 o 
  -7   3   4       57.39       53.87      6.38 o 
  -6   3   4      102.78       94.35      6.54 o 
  -5   3   4      142.30      143.83      3.32 o 
  -4   3   4      384.83      374.88      4.94 o 
  -3   3   4      101.95       97.62      3.21 o 
  -2   3   4      230.94      248.33      3.02 o 
  -1   3   4     1011.48     1059.51      9.51 o 
   0   3   4        0.00        0.00      0.36 o 
   1   3   4       40.33       44.67      1.42 o 
   2   3   4       12.51       13.27      0.89 o 
   3   3   4      173.10       70.09      3.65 o 
   4   3   4        0.12        0.30      0.97 o 
   5   3   4        0.27        0.34      1.32 o 
   6   3   4       21.88       21.27      3.56 o 
  -6   4   4       22.65       17.17      3.19 o 
  -5   4   4        0.37       -0.54      1.19 o 
  -4   4   4      238.69      227.19      3.76 o 
  -3   4   4        0.66       -0.04      0.73 o 
  -2   4   4       76.08       78.90      1.73 o 
  -1   4   4       25.82       24.45      1.20 o 
   0   4   4       14.15       16.71      0.99 o 
   1   4   4       91.10      100.02      2.16 o 
   2   4   4      173.86      178.56      2.99 o 
   3   4   4       23.94       25.39      2.50 o 
   4   4   4       20.89       16.41      4.82 o 
   5   4   4       13.95       14.11      5.16 o 
   6   4   4        4.25        4.75      1.96 o 
  -6   5   4        3.37        1.09      3.51 o 
  -5   5   4       72.53       81.74      3.67 o 
  -4   5   4       47.49       45.06      2.32 o 
  -3   5   4      724.81      708.62      8.68 o 
  -2   5   4       53.71       59.63      2.73 o 
  -1   5   4        0.02       -0.50      0.55 o 
   0   5   4        1.92        1.17      0.72 o 
   1   5   4       23.06       25.84      1.41 o 
   2   5   4       11.32       12.80      1.27 o 
   3   5   4       20.44       29.26      2.68 o 
   4   5   4       40.94       38.18      2.97 o 
   5   5   4      310.77      300.47     11.20 o 
   6   5   4        0.29        1.63      1.97 o 
  -6   6   4        0.00        0.47      2.98 o 
  -5   6   4        2.76        1.34      1.53 o 
  -4   6   4       95.71      100.52      5.07 o 
  -3   6   4        0.61        1.04      1.12 o 
  -2   6   4      706.80      728.51      8.63 o 
  -1   6   4        1.07        1.71      1.36 o 
   0   6   4     1312.49     1315.03     18.13 o 
   1   6   4        6.16        5.29      1.21 o 
   2   6   4       28.60       28.46      1.85 o 
   3   6   4        0.80        0.51      1.24 o 
   4   6   4      115.14      104.06      4.33 o 
   5   6   4        0.31        1.92      1.75 o 
  -5   7   4        0.04        1.02      1.60 o 
  -4   7   4       21.23       18.86      1.90 o 
  -3   7   4        1.70        2.19      1.08 o 
  -2   7   4        0.04       -0.67      0.79 o 
  -1   7   4       23.27       24.35      2.30 o 
   0   7   4        0.26       -0.79      1.17 o 
   1   7   4      112.39      112.84      3.62 o 
   2   7   4       11.86       13.69      2.00 o 
   3   7   4        7.61        5.51      1.70 o 
   4   7   4       18.64       16.80      2.28 o 
   5   7   4        3.90        4.84      2.00 o 
  -4   8   4        0.08        0.59      1.22 o 
  -3   8   4        0.92       -0.95      1.06 o 
  -2   8   4       48.40       41.60      3.47 o 
  -1   8   4      110.02      106.88      4.25 o 
   0   8   4       93.87       88.43      3.74 o 
   1   8   4      165.82      177.69      4.89 o 
   2   8   4      292.96      316.59      8.62 o 
   3   8   4       20.68       18.54      2.47 o 
   4   8   4        0.03       -1.60      2.20 o 
  -3   9   4       97.41       93.89      3.08 o 
  -2   9   4       97.31       97.24      4.81 o 
  -1   9   4      199.88      208.65      6.26 o 
   0   9   4        0.26        0.45      1.46 o 
   1   9   4       74.98       80.47      4.13 o 
   2   9   4       74.03       67.50      4.27 o 
   3   9   4       16.26        9.73      2.71 o 
  -2  10   4      186.23      196.77      9.18 o 
  -1  10   4        9.40        6.17      2.11 o 
   0  10   4       35.22       37.20      3.30 o 
   1  10   4        1.37        1.45      1.81 o 
  -2 -10   5       77.23       77.22      3.22 o 
  -1 -10   5       19.59       16.76      2.01 o 
   0 -10   5       16.22       13.41      2.01 o 
   1 -10   5       66.94       71.62      5.65 o 
   2 -10   5       49.50       49.42      3.94 o 
  -3  -9   5       61.84       45.47      3.77 o 
  -2  -9   5       19.71       16.04      4.74 o 
  -1  -9   5      129.44      131.69      3.94 o 
   0  -9   5        0.24       -0.09      1.26 o 
   1  -9   5        2.20        4.61      1.53 o 
   2  -9   5       23.21       21.09      2.70 o 
   3  -9   5       90.84       80.66      2.73 o 
  -3  -8   5        1.75        0.37      2.10 o 
  -2  -8   5      149.21      153.46     10.39 o 
  -1  -8   5        7.26        7.85      1.32 o 
   0  -8   5       44.63       46.52      4.48 o 
   1  -8   5        0.59        0.66      1.05 o 
   2  -8   5      201.59      193.71      5.17 o 
   3  -8   5        0.01        0.28      1.00 o 
   4  -8   5       12.71       15.46      1.75 o 
  -5  -7   5       43.31       43.04      3.78 o 
  -4  -7   5        0.07        1.31      1.41 o 
  -3  -7   5       44.34       47.80      5.86 o 
  -2  -7   5        0.06       -2.03      2.11 o 
  -1  -7   5      145.28      131.43      5.01 o 
   0  -7   5        0.76        0.67      0.93 o 
   1  -7   5       22.63       19.75      1.82 o 
   2  -7   5       10.63       10.57      1.12 o 
   3  -7   5      318.05      298.69      5.11 o 
   4  -7   5       10.29        8.37      1.45 o 
   5  -7   5       85.61       96.69      7.23 o 
  -6  -6   5       27.03       24.05      3.64 o 
  -5  -6   5        0.44        2.20      1.77 o 
  -4  -6   5        2.19        4.65      2.25 o 
  -3  -6   5        0.99       -2.53      1.93 o 
  -2  -6   5       78.45       73.18      3.92 o 
  -1  -6   5       14.95       15.33      1.53 o 
   0  -6   5      162.49      179.04      4.35 o 
   1  -6   5       21.94       22.72      1.03 o 
   2  -6   5       82.58       79.14      2.16 o 
   3  -6   5        3.58        2.90      1.00 o 
   4  -6   5      148.61      133.50      3.46 o 
   5  -6   5        3.92        2.02      2.08 o 
  -6  -5   5        1.10        3.68      2.37 o 
  -5  -5   5        2.16        2.17      1.81 o 
  -4  -5   5        6.74        4.61      2.06 o 
  -3  -5   5      126.68      149.04      3.55 o 
  -2  -5   5       26.77       28.60      3.68 o 
  -1  -5   5      193.91      207.61      4.78 o 
   0  -5   5        5.98        6.52      1.04 o 
   1  -5   5      118.66      116.09      2.01 o 
   2  -5   5       25.14       28.90      1.45 o 
   3  -5   5        5.04        6.59      1.13 o 
   4  -5   5        0.03       -1.75      0.87 o 
   5  -5   5       23.11       24.71      2.95 o 
   6  -5   5        0.27       -1.26      2.94 o 
  -6  -4   5        6.55        5.59      2.54 o 
  -5  -4   5        0.66        0.77      1.50 o 
  -4  -4   5      327.51      308.75      6.98 o 
  -3  -4   5        0.47       -0.14      0.69 o 
  -2  -4   5      124.95      125.33      2.96 o 
  -1  -4   5        0.36        1.06      0.47 o 
   0  -4   5      301.57      336.03      4.24 o 
   1  -4   5        9.58       10.05      0.76 o 
   2  -4   5      283.07      286.26      3.87 o 
   3  -4   5        1.63        2.20      0.77 o 
   4  -4   5      157.41      135.73      2.79 o 
   5  -4   5        2.66        1.18      2.11 o 
   6  -4   5       23.66       18.25      4.25 o 
  -6  -3   5        0.72       -0.16      1.98 o 
  -5  -3   5       44.75       44.70      4.29 o 
  -4  -3   5        7.20        8.08      1.24 o 
  -3  -3   5       66.49       63.27      2.35 o 
  -2  -3   5        0.05        0.61      0.50 o 
  -1  -3   5      662.94      702.13      8.27 o 
   0  -3   5        0.64        0.18      0.36 o 
   1  -3   5        2.02        3.00      0.43 o 
   2  -3   5       45.66       44.51      1.30 o 
   3  -3   5        4.88        8.04      0.86 o 
   4  -3   5       23.23       15.69      1.71 o 
   5  -3   5       10.37        6.80      1.56 o 
   6  -3   5        6.68        4.84      3.51 o 
  -7  -2   5        7.50        5.91      3.21 o 
  -6  -2   5       49.01       48.24      5.35 o 
  -5  -2   5        0.05        0.92      1.32 o 
  -4  -2   5      307.43      291.40      4.42 o 
  -3  -2   5        4.45        5.57      1.30 o 
  -2  -2   5        7.66        6.63      0.46 o 
  -1  -2   5        8.13        6.59      0.50 o 
   0  -2   5      271.61      259.79      2.61 o 
   1  -2   5       11.01       10.81      0.55 o 
   2  -2   5      331.20      319.32      3.40 o 
   3  -2   5        7.32        7.90      0.74 o 
   4  -2   5      150.53      140.22      2.94 o 
   5  -2   5        8.11        7.43      1.94 o 
   6  -2   5       18.23       20.27      3.86 o 
   7  -2   5        0.29        0.41      3.40 o 
  -7  -1   5       95.19      111.09      5.59 o 
  -6  -1   5        1.89        1.77      3.85 o 
  -5  -1   5        0.06       -0.07      0.89 o 
  -4  -1   5        0.62        0.89      1.04 o 
  -3  -1   5       31.91       41.08      1.28 o 
  -2  -1   5        0.94        0.25      0.38 o 
  -1  -1   5       73.81       66.32      1.27 o 
   0  -1   5        1.17        1.30      0.34 o 
   1  -1   5     2777.98     2612.23     19.60 o 
   2  -1   5        7.60        7.51      0.60 o 
   3  -1   5       45.91       42.36      1.15 o 
   4  -1   5        1.76        1.80      0.95 o 
   5  -1   5       17.86       22.77      2.20 o 
   6  -1   5        0.07       -1.06      1.78 o 
   7  -1   5       28.44       24.77      4.90 o 
  -7   0   5        0.05       -1.60      3.60 o 
  -6   0   5       95.16       93.44      7.36 o 
  -5   0   5        0.02       -1.27      0.91 o 
  -4   0   5        6.22        6.78      1.10 o 
  -3   0   5        1.10        1.25      0.50 o 
  -2   0   5      111.32      100.74      1.61 o 
  -1   0   5        3.61        3.37      0.48 o 
   0   0   5       23.13       27.48      1.08 o 
   1   0   5       29.92       29.18      0.95 o 
   2   0   5       11.72        7.88      0.60 o 
   3   0   5        1.17        0.51      0.62 o 
   4   0   5      202.20      189.38      4.50 o 
   5   0   5        0.17        1.04      1.23 o 
   6   0   5        1.51       -1.21      1.42 o 
   7   0   5        0.21        0.13      2.23 o 
  -7   1   5        7.35        5.16      3.62 o 
  -6   1   5       15.92       17.55      2.81 o 
  -5   1   5        7.25        5.30      1.32 o 
  -4   1   5       90.74       92.61      3.13 o 
  -3   1   5      397.99      422.99      4.67 o 
  -2   1   5      113.20      126.01      1.94 o 
  -1   1   5     1558.66     1514.18     15.65 o 
   0   1   5        0.47       -0.63      0.37 o 
   1   1   5     1239.14     1247.53     10.59 o 
   2   1   5       44.26       47.37      1.73 o 
   3   1   5        2.94        2.48      0.88 o 
   4   1   5        0.79        0.16      0.95 o 
   5   1   5       11.36        7.07      1.55 o 
   6   1   5       10.47        7.97      1.84 o 
   7   1   5        4.67        7.72      2.67 o 
  -7   2   5       52.60       55.70      6.28 o 
  -6   2   5        5.18        5.82      3.14 o 
  -5   2   5       15.18       16.87      1.80 o 
  -4   2   5      695.67      693.81      7.52 o 
  -3   2   5       40.96       42.59      1.59 o 
  -2   2   5      154.71      153.68      2.48 o 
  -1   2   5       65.29       66.97      1.51 o 
   0   2   5       24.30       26.10      0.93 o 
   1   2   5       14.89       14.33      0.80 o 
   2   2   5       35.49       30.58      0.96 o 
   3   2   5        2.25        0.91      1.18 o 
   4   2   5        3.78        5.19      1.26 o 
   5   2   5        0.89        0.58      1.22 o 
   6   2   5      123.11      118.70      8.68 o 
  -6   3   5       12.02        7.06      2.75 o 
  -5   3   5       33.94       32.98      1.94 o 
  -4   3   5        0.28       -0.13      0.85 o 
  -3   3   5       38.82       34.67      2.10 o 
  -2   3   5        9.67       10.58      0.92 o 
  -1   3   5     1549.72     1603.74     13.93 o 
   0   3   5        0.99        0.18      0.45 o 
   1   3   5       41.62       49.18      2.37 o 
   2   3   5       40.78       46.75      1.57 o 
   4   3   5       49.94       59.35      3.40 o 
   5   3   5       44.54       52.51      3.94 o 
   6   3   5        0.30       -0.36      1.74 o 
  -6   4   5       28.43       30.94      3.69 o 
  -5   4   5        1.26        0.12      1.13 o 
  -4   4   5      222.46      211.10      3.99 o 
  -3   4   5       30.21       31.84      1.40 o 
  -2   4   5      140.75      143.99      4.81 o 
  -1   4   5      211.73      230.08      3.52 o 
   0   4   5     1102.11     1206.14     10.63 o 
   1   4   5       98.23      105.51      2.40 o 
   2   4   5       58.26       64.66      2.32 o 
   3   4   5       21.30       28.29      2.87 o 
   4   4   5      203.69      188.71      5.93 o 
   5   4   5        1.30       -0.10      1.35 o 
   6   4   5       93.04      106.70      5.43 o 
  -6   5   5       28.49       35.25     10.05 o 
  -5   5   5        7.01        8.39      1.86 o 
  -4   5   5       38.30       38.11      2.20 o 
  -3   5   5       80.86       85.12      4.03 o 
  -2   5   5       25.74       28.26      1.62 o 
  -1   5   5       98.99       92.64      4.03 o 
   0   5   5        1.11        0.67      1.01 o 
   1   5   5      683.33      688.14     10.26 o 
   2   5   5        2.55        1.68      1.12 o 
   3   5   5       13.32       10.73      2.07 o 
   4   5   5        4.72        4.80      1.54 o 
   5   5   5       49.01       49.83      3.82 o 
   6   5   5        0.03        0.77      1.85 o 
  -5   6   5        0.40        0.23      2.52 o 
  -4   6   5        4.67        3.92      1.37 o 
  -3   6   5        3.54        3.22      1.03 o 
  -2   6   5       92.11       92.96      2.60 o 
  -1   6   5        0.42       -0.28      0.70 o 
   0   6   5      402.03      387.13      7.35 o 
   1   6   5        7.15        6.34      2.15 o 
   2   6   5       28.76       30.20      1.99 o 
   3   6   5        0.31        1.53      1.43 o 
   4   6   5      261.58      251.15      8.33 o 
   5   6   5        0.45        0.74      1.78 o 
  -5   7   5        3.04        0.80      1.89 o 
  -4   7   5       13.22       12.74      2.00 o 
  -3   7   5       76.56       86.02      3.37 o 
  -2   7   5       26.22       25.61      1.65 o 
  -1   7   5       27.84       25.89      2.99 o 
   0   7   5        0.02       -0.43      1.27 o 
   1   7   5      288.01      285.59      9.39 o 
   2   7   5       56.96       60.45      3.65 o 
   3   7   5      135.32      128.15      5.56 o 
   4   7   5       37.74       39.68      3.25 o 
   5   7   5      169.68      165.44      6.34 o 
  -4   8   5       54.98       47.96      2.76 o 
  -3   8   5       40.50       33.29      3.50 o 
  -2   8   5      272.44      276.79      4.67 o 
  -1   8   5      117.18      120.18      4.54 o 
   0   8   5       58.78       61.36      4.01 o 
   1   8   5       88.34       89.83      3.61 o 
   2   8   5        3.58        1.74      1.65 o 
   3   8   5        0.50        2.94      1.87 o 
   4   8   5        0.87        0.25      1.69 o 
  -3   9   5       50.31       52.43      3.62 o 
  -2   9   5        7.31        5.95      2.15 o 
  -1   9   5        1.09       -0.27      1.65 o 
   0   9   5        0.32        1.95      2.37 o 
   1   9   5       21.24       18.01      3.66 o 
   2   9   5       11.16        7.72      2.42 o 
   3   9   5       43.98       43.35      4.03 o 
  -1  10   5       56.77       56.70      4.11 o 
   0  10   5      230.75      223.80      6.68 o 
   1  10   5       86.91       85.32      4.82 o 
  -2 -10   6       43.91       47.86      3.53 o 
  -1 -10   6      121.14      123.01      4.39 o 
   0 -10   6       49.64       44.16      2.97 o 
   1 -10   6       86.85       84.27      4.02 o 
   2 -10   6      110.83      113.46      5.56 o 
  -3  -9   6        9.95       11.96      2.52 o 
  -2  -9   6       12.88       11.03      1.59 o 
  -1  -9   6      250.66      239.78      5.46 o 
   0  -9   6        0.75        1.98      1.34 o 
   1  -9   6      130.44      127.93      4.30 o 
   2  -9   6        2.96        2.57      1.59 o 
   3  -9   6      135.23      134.81      3.77 o 
  -3  -8   6        0.17        2.25      2.19 o 
  -2  -8   6      150.97      143.58     13.23 o 
  -1  -8   6        7.43        6.40      1.50 o 
   0  -8   6        7.82       10.93      1.60 o 
   1  -8   6        2.10        2.19      1.39 o 
   2  -8   6       16.17       15.25      1.36 o 
   3  -8   6        3.44        5.27      1.24 o 
   4  -8   6       25.68       32.97      2.25 o 
  -5  -7   6       28.33       23.78      3.17 o 
  -4  -7   6        0.47        0.48      1.27 o 
  -3  -7   6       24.11       16.23      3.93 o 
  -2  -7   6        2.66        3.46      1.15 o 
  -1  -7   6      139.23      130.28      4.32 o 
   0  -7   6        3.02        3.79      1.26 o 
   1  -7   6      283.74      303.99      6.30 o 
   2  -7   6        2.51        1.46      0.82 o 
   3  -7   6        0.35        1.41      1.01 o 
   4  -7   6        6.69        5.17      1.34 o 
   5  -7   6      119.68      134.86      5.72 o 
  -5  -6   6        0.13        1.00      1.74 o 
  -4  -6   6       82.30       66.54      8.57 o 
  -3  -6   6        3.58       -0.06      1.00 o 
  -2  -6   6       67.16       68.10      4.65 o 
  -1  -6   6       61.60       62.67      3.25 o 
   0  -6   6        4.73        6.24      1.44 o 
   1  -6   6       12.41       13.15      1.08 o 
   2  -6   6        5.48        4.74      1.02 o 
   3  -6   6        0.00       -0.18      0.84 o 
   4  -6   6      122.46      121.45      3.35 o 
   5  -6   6        1.00        2.07      2.21 o 
  -6  -5   6        6.82        3.61      2.40 o 
  -5  -5   6       64.60       55.45      4.26 o 
  -4  -5   6        8.44        8.84      1.40 o 
  -3  -5   6      785.54      789.00     12.42 o 
  -2  -5   6        0.04       -0.16      0.64 o 
  -1  -5   6        6.66        6.26      0.81 o 
   0  -5   6        3.62       -0.39      0.68 o 
   1  -5   6        8.24        7.43      0.80 o 
   2  -5   6       56.74       59.40      1.93 o 
   3  -5   6       75.23       71.88      2.17 o 
   4  -5   6       72.97       70.22      2.56 o 
   5  -5   6       11.01       17.62      2.74 o 
   6  -5   6       57.08       68.80      7.02 o 
  -6  -4   6       74.15       80.55      5.65 o 
  -5  -4   6        0.07        1.74      1.81 o 
  -4  -4   6       44.92       33.70      3.05 o 
  -3  -4   6        1.42        0.44      0.79 o 
  -2  -4   6       43.46       46.70      1.61 o 
  -1  -4   6      209.73      212.01      3.53 o 
   0  -4   6      607.00      648.19      6.70 o 
   1  -4   6      328.46      328.55      3.73 o 
   2  -4   6       35.43       35.85      1.65 o 
   3  -4   6       14.49       11.62      0.98 o 
   4  -4   6       35.27       45.49      2.23 o 
   5  -4   6       42.93       35.39      4.13 o 
   6  -4   6       15.19       14.97      4.04 o 
  -6  -3   6        0.01       -0.69      1.91 o 
  -5  -3   6      256.29      228.91      6.68 o 
  -4  -3   6        2.63        1.94      0.95 o 
  -3  -3   6      440.00      409.18      7.85 o 
  -2  -3   6        9.41        9.43      1.09 o 
  -1  -3   6        7.44        9.22      0.70 o 
   0  -3   6        1.24        0.99      0.33 o 
   1  -3   6      601.14      632.39      4.95 o 
   2  -3   6        1.51        1.74      0.47 o 
   3  -3   6        5.86        7.38      0.76 o 
   4  -3   6       12.81       14.21      1.93 o 
   5  -3   6       66.87       70.94      3.52 o 
   6  -3   6        0.41        0.37      3.08 o 
  -7  -2   6        0.09       -0.58      2.72 o 
  -6  -2   6        3.99        5.66      2.63 o 
  -5  -2   6        1.65        0.89      1.10 o 
  -4  -2   6        0.15        2.54      1.23 o 
  -3  -2   6        0.41        0.12      0.43 o 
  -2  -2   6      303.78      323.20      3.84 o 
  -1  -2   6        7.49        6.08      0.45 o 
   0  -2   6      333.63      327.65      3.02 o 
   1  -2   6        0.03        0.03      0.34 o 
   2  -2   6     1425.96     1366.65     23.86 o 
   3  -2   6        5.30        4.95      0.66 o 
   4  -2   6        9.10        5.76      1.03 o 
   5  -2   6       12.92        7.71      2.33 o 
   6  -2   6       68.38       53.11      5.56 o 
  -7  -1   6       31.04       35.65      8.92 o 
  -6  -1   6        1.26        0.76      1.85 o 
  -5  -1   6       28.03       23.65      1.83 o 
  -4  -1   6        0.87        1.32      0.89 o 
  -3  -1   6        6.87        5.52      0.74 o 
  -2  -1   6        1.71        1.22      0.44 o 
  -1  -1   6      284.59      271.02      3.19 o 
   0  -1   6        9.08        9.47      0.55 o 
   1  -1   6     1808.61     1737.07     12.61 o 
   2  -1   6       13.18       11.30      1.31 o 
   3  -1   6       29.33       35.61      1.11 o 
   4  -1   6        2.45        2.69      1.04 o 
   5  -1   6      469.00      460.87      8.64 o 
   6  -1   6        0.77       -0.56      2.31 o 
   7  -1   6        4.42        7.12      4.09 o 
  -7   0   6        2.72        2.44      2.53 o 
  -6   0   6       13.33       12.52      2.53 o 
  -5   0   6        0.06       -1.42      0.97 o 
  -4   0   6      126.73      131.03      3.33 o 
  -3   0   6        0.20        0.33      0.54 o 
  -2   0   6     1027.25     1048.10      8.74 o 
  -1   0   6       19.54       16.48      0.97 o 
   0   0   6     2517.10     2526.21     22.81 o 
   1   0   6       16.30       15.92      0.68 o 
   2   0   6      703.59      741.73      6.32 o 
   3   0   6        3.91        3.08      0.97 o 
   4   0   6        0.05        1.07      1.00 o 
   5   0   6        0.73       -0.27      1.22 o 
   6   0   6      116.48      116.40      4.44 o 
   7   0   6        5.77        6.67      2.66 o 
  -7   1   6       68.65       82.14      7.52 o 
  -6   1   6        4.12        2.35      2.09 o 
  -5   1   6        3.47        2.67      1.24 o 
  -4   1   6       23.07       29.66      2.07 o 
  -3   1   6      294.35      308.37      3.63 o 
  -2   1   6        4.14        5.04      0.62 o 
  -1   1   6      185.37      177.44      2.28 o 
   0   1   6        3.95        3.47      0.49 o 
   1   1   6      161.51      160.92      1.83 o 
   2   1   6        0.29       -0.05      0.44 o 
   3   1   6       67.34       73.37      3.79 o 
   4   1   6        4.47        2.89      1.20 o 
   5   1   6        1.30        1.43      1.25 o 
   6   1   6        7.99       10.28      2.00 o 
  -7   2   6        2.66        2.37      3.90 o 
  -6   2   6        1.63       -0.37      2.20 o 
  -5   2   6        0.89        1.11      1.25 o 
  -4   2   6      647.69      615.16      6.89 o 
  -3   2   6        0.67        0.64      0.67 o 
  -2   2   6      470.07      450.82      4.64 o 
  -1   2   6        6.44        8.16      0.67 o 
   0   2   6      299.83      303.13      3.47 o 
   1   2   6        0.74        0.82      0.51 o 
   2   2   6       26.48       34.56      1.58 o 
   3   2   6        1.72        2.76      1.17 o 
   4   2   6        5.60        1.34      1.09 o 
   5   2   6        0.08       -0.37      1.17 o 
   6   2   6      243.86      249.82     14.69 o 
  -6   3   6       28.05       33.29      3.76 o 
  -5   3   6       29.13       35.23      2.23 o 
  -4   3   6       61.85       69.58      3.11 o 
  -3   3   6       93.83       99.74      2.17 o 
  -2   3   6       43.74       48.55      1.53 o 
  -1   3   6       60.66       60.02      1.29 o 
   0   3   6        0.27       -0.16      0.50 o 
   1   3   6      432.07      465.41      4.70 o 
   2   3   6        0.20       -0.29      0.51 o 
   3   3   6      269.88      286.57      9.14 o 
   4   3   6        0.24       -0.82      1.38 o 
   5   3   6       70.11       76.32      5.30 o 
   6   3   6        0.35       -0.87      1.71 o 
  -6   4   6        8.61        7.78      2.41 o 
  -5   4   6        7.71        5.15      1.93 o 
  -4   4   6       85.01       77.60      2.58 o 
  -3   4   6       13.66       16.21      1.16 o 
  -2   4   6       50.89       58.25      1.76 o 
  -1   4   6       26.99       30.45      2.09 o 
   0   4   6        0.01       -0.09      0.57 o 
   1   4   6       17.12       16.65      2.11 o 
   2   4   6        0.48        0.42      0.78 o 
   3   4   6        2.90        2.36      1.40 o 
   4   4   6      121.98      112.37      5.67 o 
   5   4   6        0.08       -1.66      1.30 o 
   6   4   6       64.64       73.89      7.48 o 
  -6   5   6        0.00       -6.04      3.02 o 
  -5   5   6       99.20      100.60      3.78 o 
  -4   5   6        2.50        3.79      1.55 o 
  -3   5   6       10.84        8.29      1.24 o 
  -2   5   6        0.26        0.23      0.81 o 
  -1   5   6       44.66       38.78      1.65 o 
   0   5   6        0.97        1.42      0.65 o 
   1   5   6     1160.57     1171.13     16.01 o 
   2   5   6        0.00        0.10      0.97 o 
   3   5   6       46.93       49.33      3.69 o 
   4   5   6        0.93       -0.32      1.53 o 
   5   5   6       74.53       75.10      6.25 o 
  -5   6   6        1.65        3.29      1.60 o 
  -4   6   6        1.53        2.32      1.42 o 
  -3   6   6        0.08       -1.14      0.91 o 
  -2   6   6       28.57       24.34      1.63 o 
  -1   6   6        3.80        5.17      1.27 o 
   0   6   6      155.81      161.96      4.87 o 
   1   6   6        1.29        2.35      1.27 o 
   2   6   6        8.10        7.60      1.62 o 
   3   6   6        0.35       -0.14      1.59 o 
   4   6   6       42.69       34.65      3.83 o 
   5   6   6        0.20       -1.64      1.96 o 
  -5   7   6       51.75       50.54      3.31 o 
  -4   7   6       60.54       62.14      3.29 o 
  -3   7   6      139.65      121.69      3.39 o 
  -2   7   6       20.34       22.53      1.67 o 
  -1   7   6        0.07       -0.78      1.29 o 
   0   7   6        0.17        1.84      1.26 o 
   1   7   6       88.53       96.29      5.40 o 
   2   7   6        9.07        8.11      2.06 o 
   3   7   6        8.79       11.00      2.36 o 
   4   7   6        0.00       -1.48      1.59 o 
  -4   8   6        3.93        0.59      1.52 o 
  -3   8   6        4.54        4.66      1.32 o 
  -2   8   6       37.04       45.04      2.09 o 
  -1   8   6        0.46        1.25      1.50 o 
   0   8   6       88.26       90.88      4.45 o 
   1   8   6       12.84       11.83      1.91 o 
   2   8   6        4.46        2.29      1.85 o 
   3   8   6        0.06       -1.67      1.75 o 
   4   8   6       13.91       19.44      5.35 o 
  -3   9   6       96.86       99.17      3.48 o 
  -2   9   6       29.17       29.46      3.26 o 
  -1   9   6       92.63      101.05      6.64 o 
   0   9   6        0.64        0.75      1.67 o 
   1   9   6        0.02        1.05      1.89 o 
   2   9   6       68.93       61.45      4.56 o 
  -1  10   6       60.85       56.33      6.55 o 
   0  10   6       20.75       20.30      2.77 o 
  -1 -10   7       16.83       18.22      2.16 o 
   0 -10   7       66.68       66.16      3.68 o 
   1 -10   7        0.20       -0.92      1.54 o 
   2 -10   7       25.89       28.07      3.18 o 
  -3  -9   7       11.65       11.86      1.78 o 
  -2  -9   7        5.11        4.70      1.59 o 
  -1  -9   7      139.83      126.28      4.94 o 
   0  -9   7        3.34        3.29      1.44 o 
   1  -9   7      355.49      363.38      7.52 o 
   2  -9   7       39.34       43.32      3.11 o 
   3  -9   7      128.76      123.46      3.28 o 
  -4  -8   7        0.20        0.17      1.61 o 
  -3  -8   7        3.01        6.23      1.65 o 
  -2  -8   7       16.37       15.92      2.00 o 
  -1  -8   7        5.55        6.17      1.53 o 
   0  -8   7     1170.28     1156.19     16.81 o 
   1  -8   7       17.90       19.51      2.23 o 
   2  -8   7        1.78        2.31      1.02 o 
   3  -8   7        3.26        2.66      1.62 o 
   4  -8   7       39.59       43.60      2.55 o 
  -5  -7   7      225.23      234.84      8.77 o 
  -4  -7   7        2.97        3.27      1.57 o 
  -3  -7   7      182.19      181.90      5.26 o 
  -2  -7   7       10.29        9.96      1.66 o 
  -1  -7   7       15.17       15.73      2.18 o 
   0  -7   7        0.86       -0.41      1.11 o 
   1  -7   7        0.17        0.28      1.05 o 
   2  -7   7        2.56        2.29      1.40 o 
   3  -7   7       17.09       17.88      2.06 o 
   4  -7   7        0.14        0.84      1.29 o 
   5  -7   7       15.99       15.09      2.95 o 
  -5  -6   7        0.42        2.96      2.08 o 
  -4  -6   7        0.34        0.62      1.14 o 
  -3  -6   7        0.86        3.40      1.15 o 
  -2  -6   7       18.81       18.70      2.05 o 
  -1  -6   7       17.94       23.09      2.12 o 
   0  -6   7        4.38        2.55      1.25 o 
   1  -6   7       33.88       34.05      2.68 o 
   2  -6   7       20.06       18.15      1.32 o 
   3  -6   7        6.55        5.67      1.31 o 
   4  -6   7      189.44      195.93      6.59 o 
   5  -6   7       12.86       10.70      2.52 o 
  -6  -5   7        1.56        0.79      2.34 o 
  -5  -5   7        9.18        8.26      2.55 o 
  -4  -5   7       43.43       34.51      2.37 o 
  -3  -5   7      851.84      814.18     12.34 o 
  -2  -5   7      104.40      111.70      3.75 o 
  -1  -5   7       54.85       70.95      2.67 o 
   0  -5   7        0.42       -1.00      1.06 o 
   1  -5   7        8.58        5.93      0.83 o 
   2  -5   7      210.38      213.76      3.77 o 
   3  -5   7       95.09       97.25      2.49 o 
   4  -5   7      229.50      216.95      5.39 o 
   5  -5   7      140.60      160.12      5.91 o 
   6  -5   7        9.86       14.46      4.29 o 
  -6  -4   7      221.32      229.84     10.00 o 
  -5  -4   7        5.22        1.94      1.56 o 
  -4  -4   7      126.55      109.86      3.64 o 
  -3  -4   7       37.93       33.08      2.09 o 
  -2  -4   7      115.27      122.00      4.46 o 
  -1  -4   7      308.45      314.97      5.37 o 
   0  -4   7      181.91      165.58      2.28 o 
   1  -4   7      132.49      133.30      2.51 o 
   2  -4   7       33.53       40.51      1.79 o 
   3  -4   7        4.75        3.86      0.85 o 
   4  -4   7        8.05        6.02      1.78 o 
   5  -4   7        0.00       -0.70      1.45 o 
   6  -4   7        5.90       11.02      3.82 o 
  -6  -3   7        7.60        6.68      2.94 o 
  -5  -3   7        2.16        3.00      1.65 o 
  -4  -3   7       12.49        8.64      1.40 o 
  -3  -3   7      110.42      100.09      4.40 o 
  -2  -3   7        3.45        2.03      0.59 o 
  -1  -3   7      164.11      165.21      2.55 o 
   0  -3   7        0.00        0.18      0.28 o 
   1  -3   7      110.04      123.20      1.85 o 
   2  -3   7        2.44        2.16      0.52 o 
   3  -3   7       69.21       73.18      1.81 o 
   4  -3   7       96.51       98.29      3.35 o 
   5  -3   7      180.89      179.27      5.44 o 
   6  -3   7       20.06       19.00      4.20 o 
  -6  -2   7        0.89        2.70      2.34 o 
  -5  -2   7        0.34       -0.38      1.05 o 
  -4  -2   7        5.91        6.13      1.10 o 
  -3  -2   7        0.69        0.40      0.64 o 
  -2  -2   7        3.59        6.90      0.52 o 
  -1  -2   7      139.76      147.86      3.86 o 
   0  -2   7     1800.97     1984.01     13.42 o 
   1  -2   7      112.88      110.01      1.56 o 
   2  -2   7      782.24      808.69      8.52 o 
   3  -2   7        2.88        2.46      0.55 o 
   4  -2   7       16.58       17.86      1.41 o 
   5  -2   7        0.00       -0.49      2.45 o 
   6  -2   7       70.32       56.99      5.85 o 
  -7  -1   7        0.19       -0.64      2.22 o 
  -6  -1   7        0.01        0.77      1.82 o 
  -5  -1   7        1.05        0.23      1.19 o 
  -4  -1   7        0.22       -1.27      0.79 o 
  -3  -1   7      191.40      205.22      3.89 o 
  -2  -1   7        0.49        0.70      0.46 o 
  -1  -1   7     2241.83     2208.38     32.39 o 
   0  -1   7        7.20        7.83      0.56 o 
   1  -1   7      169.30      198.65      2.28 o 
   2  -1   7       21.60       23.39      1.05 o 
   3  -1   7        1.08        0.76      0.77 o 
   4  -1   7        0.68        1.05      1.15 o 
   5  -1   7       26.20       28.01      2.42 o 
   6  -1   7        0.08        0.59      2.90 o 
  -7   0   7        0.17       -1.21      2.25 o 
  -6   0   7      107.50       97.68      5.02 o 
  -5   0   7        0.09       -1.47      0.97 o 
  -4   0   7        8.91        8.17      1.66 o 
  -3   0   7        0.26        0.65      0.69 o 
  -2   0   7       12.63       10.73      0.83 o 
  -1   0   7       18.68       18.77      0.85 o 
   0   0   7       81.04       80.83      1.49 o 
   1   0   7        0.02        0.04      0.40 o 
   2   0   7      214.89      232.66      2.67 o 
   3   0   7        2.69        1.03      0.97 o 
   4   0   7       17.01       20.58      1.94 o 
   5   0   7        5.08        5.30      1.61 o 
   6   0   7      149.41      132.44      4.79 o 
  -7   1   7        6.86        7.92      4.10 o 
  -6   1   7        1.44       -0.31      1.55 o 
  -5   1   7        3.60       -0.49      1.10 o 
  -4   1   7        0.01       -1.16      0.93 o 
  -3   1   7      300.70      307.92      3.72 o 
  -2   1   7        0.30        0.68      0.53 o 
  -1   1   7       50.61       47.26      1.19 o 
   0   1   7        7.44        7.60      0.58 o 
   1   1   7        0.01        0.35      0.40 o 
   2   1   7       24.32       19.98      0.91 o 
   3   1   7       27.01       31.30      2.33 o 
   4   1   7       37.71       26.92      2.16 o 
   5   1   7      179.90      157.99      7.61 o 
   6   1   7       12.14       10.47      2.12 o 
  -6   2   7       37.35       47.34      4.22 o 
  -5   2   7        0.03       -2.53      2.12 o 
  -4   2   7      195.72      196.78      3.39 o 
  -3   2   7        0.49        1.79      0.70 o 
  -2   2   7        3.09       -0.71      0.48 o 
  -1   2   7       14.64       13.72      0.76 o 
   0   2   7      110.09      103.06      1.64 o 
   1   2   7       83.68       83.29      1.85 o 
   2   2   7      415.72      433.61      4.99 o 
   3   2   7        8.50        4.47      1.33 o 
   4   2   7      164.72      147.65      4.74 o 
   5   2   7       16.10       16.39      2.09 o 
   6   2   7        7.27        5.29      1.85 o 
  -6   3   7        9.12       12.41      2.50 o 
  -5   3   7        6.66        7.05      1.97 o 
  -4   3   7       20.23       23.35      1.67 o 
  -3   3   7       57.86       60.25      1.81 o 
  -2   3   7        0.03        0.06      0.51 o 
  -1   3   7      548.93      569.41      4.87 o 
   0   3   7        0.00       -0.84      0.56 o 
   1   3   7        0.51        2.17      0.85 o 
   2   3   7        1.62        2.26      0.86 o 
   3   3   7       47.61       49.01      3.83 o 
   4   3   7        0.36       -1.45      1.34 o 
   5   3   7       36.80       27.88      3.08 o 
   6   3   7        0.03        0.40      2.86 o 
  -6   4   7       20.26       22.98      2.99 o 
  -5   4   7        3.54        1.46      1.26 o 
  -4   4   7      129.90      123.77      3.17 o 
  -3   4   7        0.01       -1.48      0.74 o 
  -2   4   7       81.74       84.82      2.59 o 
  -1   4   7       11.15       10.96      1.10 o 
   0   4   7        8.76       10.30      1.26 o 
   1   4   7       11.43       13.51      1.49 o 
   2   4   7      198.23      201.12      5.33 o 
   3   4   7        0.10       -1.80      1.13 o 
   4   4   7        3.60        3.00      1.84 o 
   5   4   7        6.34       12.41      2.34 o 
   6   4   7        8.26        5.84      2.32 o 
  -6   5   7        2.30        5.52      6.20 o 
  -5   5   7      125.17      136.97      4.31 o 
  -4   5   7        2.83        1.26      1.30 o 
  -3   5   7        2.96        5.93      1.23 o 
  -2   5   7        0.00        0.74      0.85 o 
  -1   5   7      187.74      217.07      3.76 o 
   0   5   7        0.26        0.23      0.66 o 
   1   5   7      197.50      188.74      4.63 o 
   2   5   7        1.16        1.79      1.31 o 
   3   5   7        1.61        4.45      1.77 o 
   4   5   7        1.78        1.92      1.80 o 
   5   5   7        7.12        3.45      1.80 o 
  -5   6   7        0.04        0.26      1.66 o 
  -4   6   7       46.70       59.27      3.24 o 
  -3   6   7        0.39       -1.09      1.01 o 
  -2   6   7       91.54       72.17      2.46 o 
  -1   6   7        3.82        4.34      1.21 o 
   0   6   7       55.30       57.63      3.46 o 
   1   6   7        4.04        1.84      1.30 o 
   2   6   7        7.62       11.84      2.30 o 
   3   6   7        0.53       -1.01      1.52 o 
   4   6   7       71.03       76.44      5.21 o 
   5   6   7        0.67       -2.63      1.64 o 
  -5   7   7       48.20       47.82      3.25 o 
  -4   7   7        1.46       -1.54      1.72 o 
  -3   7   7        1.38       -0.13      1.05 o 
  -2   7   7        0.31        1.73      0.99 o 
  -1   7   7       16.17       14.83      1.54 o 
   0   7   7        0.95        0.34      1.95 o 
   1   7   7       59.84       56.45      3.05 o 
   2   7   7        6.07        5.89      2.03 o 
   3   7   7       38.60       34.60      3.79 o 
   4   7   7        0.18        0.91      2.00 o 
  -4   8   7       15.16       12.52      2.25 o 
  -3   8   7       10.12        9.40      1.61 o 
  -2   8   7        4.98        5.64      1.20 o 
  -1   8   7       46.37       42.37      3.63 o 
   0   8   7      224.72      242.29      6.42 o 
   1   8   7       60.14       50.28      3.28 o 
   2   8   7       15.27        9.74      2.48 o 
   3   8   7        3.06        0.95      2.10 o 
  -3   9   7       74.97       86.67      3.20 o 
  -2   9   7       35.46       31.84      3.39 o 
  -1   9   7      190.06      188.52      6.27 o 
   0   9   7        0.18        2.92      1.70 o 
   1   9   7        9.79        8.32      2.31 o 
   2   9   7        6.41        8.05      2.52 o 
  -1 -10   8       62.33       63.99      3.76 o 
   0 -10   8      364.68      351.00      7.68 o 
   1 -10   8       64.21       67.44      5.25 o 
  -3  -9   8        2.85        2.83      1.69 o 
  -2  -9   8       27.31       30.94      2.67 o 
  -1  -9   8      125.35      122.02      6.16 o 
   0  -9   8        0.01        0.70      1.34 o 
   1  -9   8       60.60       61.72      3.59 o 
   2  -9   8       28.96       25.96      2.84 o 
   3  -9   8      237.74      228.05      4.56 o 
  -4  -8   8      187.90      207.07      6.37 o 
  -3  -8   8        0.35        1.30      1.54 o 
  -2  -8   8       95.22       93.96      4.15 o 
  -1  -8   8        1.17        2.70      1.60 o 
   0  -8   8        3.63        2.65      1.71 o 
   1  -8   8        1.37       -0.34      1.24 o 
   2  -8   8       19.69       18.36      1.74 o 
   3  -8   8        2.32        2.80      1.95 o 
   4  -8   8       79.00       78.85      5.42 o 
  -5  -7   8        2.34        3.39      2.32 o 
  -4  -7   8        0.03       -1.57      1.47 o 
  -3  -7   8       62.11       71.60      3.62 o 
  -2  -7   8        5.54        7.05      3.23 o 
  -1  -7   8       15.92       13.03      2.80 o 
   0  -7   8        0.67        0.50      1.16 o 
   1  -7   8       60.85       59.90      5.19 o 
   2  -7   8       15.71       17.75      1.40 o 
   3  -7   8       27.12       28.15      1.81 o 
   4  -7   8       35.40       36.49      2.99 o 
   5  -7   8      389.55      433.79     15.79 o 
  -5  -6   8        1.67        3.06      2.17 o 
  -4  -6   8        0.11        0.33      1.21 o 
  -3  -6   8       30.45       23.73      2.49 o 
  -2  -6   8      293.61      312.33      6.47 o 
  -1  -6   8      183.53      194.05      5.67 o 
   0  -6   8      929.74      929.55     16.85 o 
   1  -6   8      229.81      232.89      3.84 o 
   2  -6   8       44.28       40.68      1.87 o 
   3  -6   8       17.96       15.81      1.40 o 
   4  -6   8        2.62        5.53      2.04 o 
   5  -6   8       29.11       23.55      3.26 o 
  -6  -5   8       66.18       74.60      6.59 o 
  -5  -5   8        2.03       -1.45      1.45 o 
  -4  -5   8      173.68      164.44      6.21 o 
  -3  -5   8      297.01      298.63      7.23 o 
  -2  -5   8       86.11       97.59      3.30 o 
  -1  -5   8      325.84      333.43      6.53 o 
   0  -5   8       10.55        9.46      0.70 o 
   1  -5   8      249.32      244.36      3.62 o 
   2  -5   8       23.45       25.36      1.84 o 
   3  -5   8       33.22       29.99      1.67 o 
   4  -5   8        2.59        3.47      1.85 o 
   5  -5   8       67.44       69.10      4.56 o 
  -6  -4   8       76.98       92.27      6.58 o 
  -5  -4   8        3.49        3.11      1.58 o 
  -4  -4   8       83.96       85.63      3.39 o 
  -3  -4   8        0.17        0.35      0.93 o 
  -2  -4   8      287.39      290.13      5.85 o 
  -1  -4   8       10.06        0.29      0.49 o 
   0  -4   8       66.63       60.52      1.50 o 
   1  -4   8      103.80      106.01      2.68 o 
   2  -4   8        6.42        7.77      1.12 o 
   3  -4   8       43.59       45.11      1.66 o 
   4  -4   8       13.98       13.60      1.81 o 
   5  -4   8       33.17       32.45      2.57 o 
   6  -4   8        0.01       -1.19      3.30 o 
  -6  -3   8        2.60        0.90      2.42 o 
  -5  -3   8        0.00       -0.07      1.16 o 
  -4  -3   8       32.16       25.61      2.14 o 
  -3  -3   8      177.12      191.30      4.69 o 
  -2  -3   8       58.68       59.26      1.72 o 
  -1  -3   8      341.03      372.39      8.77 o 
   0  -3   8       14.33       15.20      0.77 o 
   1  -3   8        9.97       16.66      0.87 o 
   2  -3   8      286.39      280.81      3.57 o 
   3  -3   8      152.09      149.59      2.56 o 
   4  -3   8       90.53       84.12      3.19 o 
   5  -3   8       22.18       21.54      3.88 o 
   6  -3   8       27.87       26.71      4.57 o 
  -6  -2   8       47.36       34.43      4.86 o 
  -5  -2   8        2.11       -0.12      1.18 o 
  -4  -2   8       48.25       43.69      2.56 o 
  -3  -2   8        2.98        3.07      0.71 o 
  -2  -2   8       75.58       68.64      1.48 o 
  -1  -2   8       51.63       51.89      2.05 o 
   0  -2   8      411.02      410.66      4.17 o 
   1  -2   8       64.72       64.81      1.29 o 
   2  -2   8     1898.28     1835.13     16.01 o 
   3  -2   8        2.64        3.87      0.67 o 
   4  -2   8      151.77      149.84      3.20 o 
   5  -2   8        4.85        2.01      2.79 o 
   6  -2   8       44.63       48.55      5.53 o 
  -6  -1   8        0.19        1.92      1.97 o 
  -5  -1   8      478.54      428.83      7.23 o 
  -4  -1   8        0.04        2.34      1.01 o 
  -3  -1   8       54.36       60.02      2.27 o 
  -2  -1   8        0.30       -0.74      0.41 o 
  -1  -1   8      623.51      620.57      5.24 o 
   0  -1   8        0.00       -0.47      0.38 o 
   1  -1   8      207.22      235.70      2.65 o 
   2  -1   8       12.76       13.55      0.83 o 
   3  -1   8        2.71        3.29      1.60 o 
   4  -1   8        6.59        8.28      1.50 o 
   5  -1   8       18.11       14.49      2.05 o 
   6  -1   8        0.68        2.75      3.15 o 
  -6   0   8        0.04       -0.54      1.59 o 
  -5   0   8        1.03        0.72      1.08 o 
  -4   0   8       10.95       12.81      1.46 o 
  -3   0   8        1.26        1.66      0.77 o 
  -2   0   8       20.01       15.10      0.84 o 
  -1   0   8      137.37      134.82      2.06 o 
   0   0   8      123.07      167.27      2.11 o 
   1   0   8      208.75      207.83      2.45 o 
   2   0   8      447.43      424.97      4.27 o 
   3   0   8       20.59       21.49      1.76 o 
   4   0   8       21.51       16.93      3.34 o 
   5   0   8       21.96       19.60      2.24 o 
   6   0   8        2.98        2.71      1.72 o 
  -6   1   8        0.01       -0.87      2.08 o 
  -5   1   8       42.78       38.04      3.16 o 
  -4   1   8       15.70        7.95      1.36 o 
  -3   1   8      305.47      319.71      5.45 o 
  -2   1   8       11.96       11.08      0.88 o 
  -1   1   8      364.30      407.27      4.27 o 
   0   1   8        0.25        0.73      0.45 o 
   1   1   8      375.82      401.43      3.77 o 
   2   1   8       70.60       68.07      1.74 o 
   3   1   8        2.78        4.77      1.62 o 
   4   1   8       83.94       77.75      3.94 o 
   5   1   8        6.35        5.23      1.64 o 
   6   1   8        0.18       -0.59      1.76 o 
  -6   2   8        0.00        0.49      1.86 o 
  -5   2   8        0.33        0.13      1.95 o 
  -4   2   8      464.50      421.26      5.44 o 
  -3   2   8        3.68        2.57      0.79 o 
  -2   2   8      388.68      366.90      4.35 o 
  -1   2   8       42.98       44.27      1.25 o 
   0   2   8     1035.58     1042.72      9.66 o 
   1   2   8        0.00       -0.11      0.51 o 
   2   2   8       28.02       32.06      1.48 o 
   3   2   8        0.54       -0.61      1.18 o 
   4   2   8       93.01       88.84      3.90 o 
   5   2   8       16.70       14.40      2.10 o 
   6   2   8        1.29        0.03      1.65 o 
  -6   3   8        3.23        2.92      2.15 o 
  -5   3   8       53.22       50.41      3.49 o 
  -4   3   8        0.00       -0.23      0.99 o 
  -3   3   8      290.93      270.05      4.06 o 
  -2   3   8        0.00       -0.53      0.59 o 
  -1   3   8      134.02      148.58      2.28 o 
   0   3   8        0.10        0.68      0.69 o 
   1   3   8        2.55        1.26      0.67 o 
   2   3   8       27.77       28.47      2.28 o 
   3   3   8       15.97       11.55      1.83 o 
   4   3   8       93.34       86.96      5.54 o 
   5   3   8       43.51       53.24      6.62 o 
   6   3   8       14.95       16.16      3.02 o 
  -6   4   8       44.05       47.86      3.83 o 
  -5   4   8        0.07        0.90      1.24 o 
  -4   4   8      239.94      236.99      4.08 o 
  -3   4   8        0.27        1.46      0.87 o 
  -2   4   8       16.53       19.61      1.20 o 
  -1   4   8        0.87        0.53      0.84 o 
   0   4   8       25.72       29.07      1.80 o 
   1   4   8        4.36        4.67      0.98 o 
   2   4   8        0.02       -1.43      1.13 o 
   3   4   8        1.54        4.92      1.92 o 
   4   4   8       89.02       83.79      5.44 o 
   5   4   8        0.04       -0.44      1.54 o 
  -5   5   8       90.40      103.56      5.70 o 
  -4   5   8        0.41       -1.46      1.14 o 
  -3   5   8       13.87       10.25      1.40 o 
  -2   5   8        0.90        0.31      0.84 o 
  -1   5   8        1.83        1.81      0.89 o 
   0   5   8        0.00        0.27      0.75 o 
   1   5   8      543.30      532.13     12.93 o 
   2   5   8        3.47        5.72      1.86 o 
   3   5   8      119.69      123.62      6.19 o 
   4   5   8        1.36        4.28      2.04 o 
   5   5   8       86.24       80.74      4.86 o 
  -5   6   8        1.35       -1.24      1.61 o 
  -4   6   8        6.15        9.51      1.87 o 
  -3   6   8        0.18       -0.50      1.01 o 
  -2   6   8       45.06       30.89      2.36 o 
  -1   6   8        0.27        1.03      0.91 o 
   0   6   8        0.25        0.16      0.84 o 
   1   6   8        2.18        2.45      1.33 o 
   2   6   8       31.79       32.18      3.59 o 
   3   6   8        3.91        2.19      2.00 o 
   4   6   8      111.13      103.00      6.23 o 
   5   6   8        1.17       -0.52      1.92 o 
  -4   7   8        8.54        7.45      1.90 o 
  -3   7   8       12.59       11.68      1.56 o 
  -2   7   8        2.90        2.76      1.58 o 
  -1   7   8      185.52      202.18      3.78 o 
   0   7   8        0.15        1.26      1.47 o 
   1   7   8      324.73      337.50      7.34 o 
   2   7   8        0.79        2.69      1.93 o 
   3   7   8       16.56       14.00      3.03 o 
   4   7   8        0.62       -0.30      2.07 o 
  -4   8   8      171.65      183.55      5.27 o 
  -3   8   8        3.88        5.24      1.80 o 
  -2   8   8       43.16       44.35      2.27 o 
  -1   8   8       23.83       25.94      2.86 o 
   0   8   8        4.24        1.77      1.73 o 
   1   8   8        0.51        0.45      2.75 o 
   2   8   8        0.75       -0.38      2.09 o 
   3   8   8        0.77        1.05      2.16 o 
  -2   9   8        1.25       -3.15      1.57 o 
  -1   9   8      158.80      168.70      7.14 o 
   0   9   8        0.08        0.10      1.76 o 
   1   9   8       32.35       33.44      4.36 o 
   2   9   8        2.44       -1.31      2.17 o 
   0 -10   9        4.74        6.22      1.88 o 
  -3  -9   9       11.35        8.32      2.29 o 
  -2  -9   9        8.22        7.67      2.46 o 
  -1  -9   9       14.71       14.57      2.26 o 
   0  -9   9        2.52        2.28      1.52 o 
   1  -9   9        7.73        9.15      1.89 o 
   2  -9   9        3.75        3.46      1.78 o 
   3  -9   9       77.68       78.94      2.87 o 
  -4  -8   9       88.69       95.06      4.76 o 
  -3  -8   9        0.32        0.59      1.64 o 
  -2  -8   9       42.69       45.22      3.42 o 
  -1  -8   9        0.20       -0.85      1.52 o 
   0  -8   9       99.85      102.23      8.47 o 
   1  -8   9        0.96        2.01      1.37 o 
   2  -8   9       55.86       56.26      2.07 o 
   3  -8   9        0.60        0.20      1.19 o 
   4  -8   9       20.14       12.61      2.55 o 
  -4  -7   9       20.05       17.23      2.45 o 
  -3  -7   9        6.93        9.62      3.55 o 
  -2  -7   9        2.14        1.09      1.48 o 
  -1  -7   9      201.90      218.53      9.17 o 
   0  -7   9        0.03       -1.38      1.30 o 
   1  -7   9      470.54      484.69     13.62 o 
   2  -7   9       22.68       24.47      1.60 o 
   3  -7   9       31.75       37.32      3.37 o 
   4  -7   9       14.11       21.05      3.97 o 
  -5  -6   9        6.20        6.63      2.57 o 
  -4  -6   9      215.96      222.87      5.87 o 
  -3  -6   9       29.08       27.56      2.31 o 
  -2  -6   9      464.00      483.69      8.95 o 
  -1  -6   9       98.23       97.68      3.63 o 
   0  -6   9       89.47       86.88      4.14 o 
   1  -6   9        4.35        4.15      0.99 o 
   2  -6   9        4.27        3.67      1.05 o 
   3  -6   9        1.65        1.40      0.95 o 
   4  -6   9       17.97       22.07      3.32 o 
   5  -6   9       10.42       11.91      3.55 o 
  -5  -5   9      172.24      192.71      6.72 o 
  -4  -5   9        3.74        3.01      1.38 o 
  -3  -5   9       36.20       33.95      2.44 o 
  -2  -5   9        0.23        0.59      1.04 o 
  -1  -5   9       52.04       51.80      3.75 o 
   0  -5   9        2.85        3.82      0.80 o 
   1  -5   9      440.82      446.21      5.59 o 
   2  -5   9      127.94      124.29      2.99 o 
   3  -5   9        1.92        1.82      0.90 o 
   4  -5   9      208.31      216.03      9.97 o 
   5  -5   9        6.94        8.89      3.09 o 
  -6  -4   9        7.04       12.31      3.47 o 
  -5  -4   9        3.03        2.27      1.30 o 
  -4  -4   9      135.31      143.37      4.89 o 
  -3  -4   9       57.40       60.69      3.15 o 
  -2  -4   9      743.35      730.26     11.50 o 
   0  -4   9        0.66        0.85      0.60 o 
   1  -4   9      389.34      369.59      4.54 o 
   2  -4   9      743.24      722.64      9.36 o 
   3  -4   9        1.78        1.58      0.83 o 
   4  -4   9      131.07      123.89      3.82 o 
   5  -4   9       24.90       27.36      4.22 o 
  -6  -3   9       49.06       47.33      5.54 o 
  -5  -3   9       99.56       80.39      3.71 o 
  -4  -3   9      130.88      132.69      4.31 o 
  -3  -3   9      119.52      127.71      2.68 o 
  -2  -3   9      108.49      105.78      2.19 o 
  -1  -3   9      405.65      379.76      5.70 o 
   0  -3   9        0.40        0.29      0.54 o 
   1  -3   9       93.51       90.43      1.89 o 
   2  -3   9       10.19        8.12      1.04 o 
   3  -3   9      594.35      596.73      6.62 o 
   4  -3   9        6.44        3.96      1.52 o 
   5  -3   9        5.59        9.28      3.19 o 
   6  -3   9       13.03       16.22      4.15 o 
  -6  -2   9       82.72       70.54      6.76 o 
  -5  -2   9        2.98       -0.16      1.13 o 
  -4  -2   9        2.34        0.24      0.93 o 
  -3  -2   9        0.16        0.46      0.69 o 
  -2  -2   9      209.33      196.24      4.25 o 
  -1  -2   9        1.50        0.92      0.48 o 
   0  -2   9      309.03      307.90      3.55 o 
   1  -2   9       26.39       25.30      0.97 o 
   2  -2   9      991.15      988.37      9.52 o 
   3  -2   9        7.14        7.44      1.16 o 
   4  -2   9      179.14      181.48      4.44 o 
   5  -2   9        2.66        1.79      2.66 o 
   6  -2   9       22.54       24.23      4.57 o 
  -6  -1   9        0.57       -0.76      1.69 o 
  -5  -1   9      234.28      215.67      4.92 o 
  -4  -1   9        0.60       -0.15      0.96 o 
  -3  -1   9      119.34      122.57      3.23 o 
  -2  -1   9        9.31        9.16      1.05 o 
  -1  -1   9      170.78      152.03      2.61 o 
   0  -1   9        0.04       -0.59      0.40 o 
   1  -1   9       69.42       66.94      1.38 o 
   2  -1   9       43.18       41.08      1.80 o 
   3  -1   9     1782.94     1802.73     19.37 o 
   4  -1   9       27.61       25.84      2.24 o 
   5  -1   9       31.37       29.90      5.39 o 
   6  -1   9        4.49        1.83      3.22 o 
  -6   0   9       42.97       35.99      3.77 o 
  -5   0   9        6.56        3.60      1.35 o 
  -4   0   9       85.84       71.35      2.91 o 
  -3   0   9       33.13       31.78      1.70 o 
  -2   0   9      234.43      232.17      3.37 o 
  -1   0   9      204.13      198.95      2.53 o 
   0   0   9      821.36      863.61      6.62 o 
   1   0   9      177.45      181.14      2.54 o 
   2   0   9        9.13        7.08      0.71 o 
   3   0   9        5.73        6.88      1.32 o 
   4   0   9      165.45      171.21      4.71 o 
   5   0   9        6.32        5.47      1.67 o 
   6   0   9        3.71        4.30      1.84 o 
  -6   1   9       17.04       15.95      3.17 o 
  -5   1   9       92.25       87.08      3.53 o 
  -4   1   9       41.17       36.18      2.31 o 
  -3   1   9      592.10      570.24      6.41 o 
  -2   1   9       16.33       13.64      1.16 o 
  -1   1   9       72.83       69.65      1.87 o 
   0   1   9       13.06       14.02      0.81 o 
   1   1   9        4.33        5.31      0.62 o 
   2   1   9       17.12       17.83      1.11 o 
   3   1   9        4.74        4.23      1.50 o 
   4   1   9      112.64      103.32      4.33 o 
   5   1   9        3.04       -0.55      1.83 o 
   6   1   9       17.77       20.58      3.02 o 
  -6   2   9      100.75      100.37      5.24 o 
  -5   2   9        0.16       -3.44      2.04 o 
  -4   2   9       38.79       39.13      1.83 o 
  -3   2   9        7.90        7.57      1.03 o 
  -2   2   9       18.97       17.53      1.24 o 
  -1   2   9      125.07      131.46      2.08 o 
   0   2   9      678.40      718.81      6.61 o 
   1   2   9      228.26      242.21      3.69 o 
   2   2   9        0.94        0.63      0.93 o 
   3   2   9       41.78       34.08      2.67 o 
   4   2   9       75.75       94.26      8.92 o 
   5   2   9       45.55       36.93      2.92 o 
   6   2   9       57.54       64.59      4.01 o 
  -6   3   9        0.89       -1.18      2.02 o 
  -5   3   9       88.00       82.86      6.28 o 
  -4   3   9       28.87       25.91      1.83 o 
  -3   3   9      742.51      657.42      6.81 o 
  -2   3   9       55.64       59.88      1.92 o 
  -1   3   9        5.65        6.93      0.98 o 
   0   3   9        7.07        7.63      1.00 o 
   1   3   9       96.58      115.07      2.96 o 
   2   3   9      110.84      116.29      4.01 o 
   3   3   9       75.37       68.74      3.45 o 
   4   3   9       42.35       33.31      2.89 o 
   5   3   9        3.36        0.66      1.70 o 
   6   3   9        1.71        0.87      2.05 o 
  -6   4   9        6.76        9.63      2.68 o 
  -5   4   9        0.02       -0.83      1.20 o 
  -4   4   9        0.10       -1.46      1.32 o 
  -3   4   9        0.24        0.18      0.88 o 
  -2   4   9      206.02      181.26      3.02 o 
  -1   4   9        2.72        3.93      1.24 o 
   0   4   9        9.29        7.21      1.09 o 
   1   4   9        0.02        0.79      0.69 o 
   2   4   9      357.32      369.04     11.71 o 
   3   4   9        2.01        2.53      1.88 o 
   4   4   9        0.23       -1.01      1.66 o 
   5   4   9        1.22        2.39      1.89 o 
  -5   5   9       24.07       26.73      2.52 o 
  -4   5   9        0.07       -0.66      1.41 o 
  -3   5   9        5.03        5.07      1.29 o 
  -2   5   9        0.66        0.12      0.90 o 
  -1   5   9       94.34       85.27      2.54 o 
   0   5   9        0.24        0.84      0.81 o 
   1   5   9      140.50      142.22      4.36 o 
   2   5   9       11.97       14.21      2.71 o 
   3   5   9      302.64      306.51     10.81 o 
   4   5   9        0.24        0.39      1.93 o 
   5   5   9       30.78       21.99      3.36 o 
  -5   6   9        0.26        1.27      1.75 o 
  -4   6   9        9.58        8.74      2.19 o 
  -3   6   9        0.03       -1.44      1.01 o 
  -2   6   9      136.41      116.59      3.22 o 
  -1   6   9        1.33       -0.71      0.92 o 
   0   6   9      114.32       99.54      3.55 o 
   1   6   9       13.48       16.82      2.07 o 
   2   6   9      476.87      493.87     14.69 o 
   3   6   9        0.32        2.41      1.89 o 
   4   6   9        5.40        9.26      2.67 o 
  -4   7   9        0.02       -1.05      1.53 o 
  -3   7   9       48.62       45.30      2.56 o 
  -2   7   9        0.05       -0.07      1.78 o 
  -1   7   9        0.09       -0.90      0.85 o 
   0   7   9        1.20       -0.03      1.47 o 
   1   7   9       34.60       38.53      3.41 o 
   2   7   9        2.15        1.33      2.02 o 
   3   7   9       26.59       24.56      3.86 o 
   4   7   9        1.19        0.53      2.42 o 
  -3   8   9        0.37       -1.93      1.25 o 
  -2   8   9       30.10       28.45      2.77 o 
  -1   8   9        0.56        1.27      1.90 o 
   0   8   9       28.32       31.45      3.82 o 
   1   8   9        0.11       -0.94      1.66 o 
   2   8   9        1.01        2.26      2.33 o 
   3   8   9        0.79        2.03      2.50 o 
  -2   9   9        2.14        3.42      2.04 o 
  -1   9   9       25.67       27.75      3.47 o 
   0   9   9        0.00        0.42      2.00 o 
   1   9   9        2.39       -1.17      2.32 o 
  -2  -9  10        3.51        2.84      1.91 o 
  -1  -9  10       18.36       15.95      2.71 o 
   0  -9  10        6.60        3.07      1.78 o 
   1  -9  10        3.71        0.40      1.57 o 
   2  -9  10        2.01        2.91      3.30 o 
  -3  -8  10        0.11       -0.62      1.79 o 
  -2  -8  10        1.95        4.09      1.95 o 
  -1  -8  10        3.16        1.66      2.53 o 
   0  -8  10      371.22      366.37     10.53 o 
   1  -8  10        0.45       -0.41      1.55 o 
   2  -8  10        0.16        0.78      0.90 o 
   3  -8  10        1.12        3.38      1.23 o 
  -4  -7  10       24.98       22.96      2.89 o 
  -3  -7  10       47.37       57.32      3.77 o 
  -2  -7  10        9.79       11.10      2.12 o 
  -1  -7  10       45.25       44.41      4.41 o 
   0  -7  10        3.58        2.10      1.62 o 
   1  -7  10       34.15       32.85      2.19 o 
   2  -7  10        0.72       -0.77      0.89 o 
   3  -7  10        0.26        0.90      1.04 o 
   4  -7  10        5.57        4.40      2.20 o 
  -5  -6  10        0.02        0.14      1.91 o 
  -4  -6  10       45.14       46.28      3.19 o 
  -3  -6  10        3.58        1.31      1.31 o 
  -2  -6  10      532.58      519.28      9.68 o 
  -1  -6  10       38.39       36.89      2.61 o 
   0  -6  10      281.80      288.52      9.51 o 
   1  -6  10       64.31       61.79      2.32 o 
   2  -6  10       14.14       12.66      1.39 o 
   3  -6  10       10.54       13.22      1.37 o 
   4  -6  10        3.57        8.80      2.37 o 
   5  -6  10        6.67        8.68      2.82 o 
  -5  -5  10      373.44      407.42      9.85 o 
  -4  -5  10      177.95      186.78      5.44 o 
  -3  -5  10      103.55      105.06      3.97 o 
  -2  -5  10      167.12      164.82      4.71 o 
  -1  -5  10      299.89      283.91      6.29 o 
   0  -5  10        6.99        7.63      0.95 o 
   1  -5  10        2.26        1.01      0.81 o 
   2  -5  10      187.76      179.23      3.67 o 
   3  -5  10       74.80       72.52      2.42 o 
   4  -5  10      101.39      105.82      4.84 o 
   5  -5  10       22.48       13.31      2.72 o 
  -6  -4  10       11.17        3.28      2.79 o 
  -5  -4  10       12.33       11.01      3.13 o 
  -4  -4  10        5.24        7.07      1.69 o 
  -3  -4  10       68.51       65.21      3.17 o 
  -2  -4  10       20.66       19.00      1.89 o 
  -1  -4  10      203.67      200.59      3.79 o 
   0  -4  10       54.23       53.45      2.20 o 
   1  -4  10       50.43       48.66      2.09 o 
   2  -4  10       19.23       20.90      1.68 o 
   3  -4  10        9.55       12.13      1.37 o 
   4  -4  10        8.49        6.00      2.12 o 
   5  -4  10        0.58       -1.33      2.01 o 
  -6  -3  10       17.73       14.16      3.65 o 
  -5  -3  10        4.68        1.64      1.46 o 
  -4  -3  10       15.97       15.73      1.99 o 
  -3  -3  10       88.41       89.64      2.44 o 
  -2  -3  10        2.30        1.46      0.79 o 
  -1  -3  10       99.32      112.51      6.06 o 
   0  -3  10        1.91        1.30      0.71 o 
   1  -3  10      145.39      156.54      2.57 o 
   2  -3  10       50.95       48.85      2.23 o 
   3  -3  10     1756.04     1786.91     22.32 o 
   4  -3  10       88.92       86.72      3.33 o 
   5  -3  10        1.27        1.21      2.90 o 
   6  -3  10        4.03        4.03      3.67 o 
  -6  -2  10       78.32       79.45      5.27 o 
  -5  -2  10        0.07        0.10      0.85 o 
  -4  -2  10       47.39       43.84      1.90 o 
  -3  -2  10       16.91       16.16      1.23 o 
  -1  -2  10       38.66       35.15      1.41 o 
   0  -2  10       66.29       66.91      1.37 o 
   1  -2  10        3.60        2.10      0.56 o 
   2  -2  10      496.37      488.11      4.88 o 
   3  -2  10       20.23       20.45      1.90 o 
   4  -2  10      124.60      130.69      3.93 o 
   5  -2  10        1.10        1.98      2.94 o 
   6  -2  10       86.71       85.04      6.73 o 
  -6  -1  10        0.61       -1.16      1.77 o 
  -5  -1  10       15.97       15.46      1.89 o 
  -4  -1  10       10.40       10.15      1.87 o 
  -3  -1  10      510.76      502.05      7.61 o 
  -2  -1  10        1.74        0.60      0.63 o 
  -1  -1  10        4.35        7.72      0.78 o 
   0  -1  10        0.03        0.47      0.51 o 
   1  -1  10      109.07      124.78      1.94 o 
   2  -1  10        4.66        3.24      0.66 o 
   3  -1  10        2.74        1.50      1.39 o 
   4  -1  10        1.53        1.18      1.30 o 
   5  -1  10        0.39        1.72      2.76 o 
   6  -1  10        0.15        2.50      3.37 o 
  -6   0  10       47.83       46.49      3.04 o 
  -5   0  10        3.16        2.36      1.35 o 
  -4   0  10       46.88       43.36      2.51 o 
  -3   0  10       10.28        7.13      1.31 o 
  -2   0  10        4.10        5.47      1.25 o 
  -1   0  10       10.90        9.68      0.83 o 
   0   0  10      199.79      187.59      2.34 o 
   1   0  10       31.53       32.10      1.26 o 
   2   0  10        0.28        0.91      0.59 o 
   3   0  10       12.49       15.36      3.53 o 
   4   0  10      156.22      171.22      8.27 o 
   5   0  10       30.33       29.17      2.71 o 
   6   0  10       22.32       24.73      4.67 o 
  -6   1  10        0.07       -1.76      1.78 o 
  -5   1  10        8.09        4.84      2.19 o 
  -4   1  10       18.81       16.62      1.80 o 
  -3   1  10      540.26      505.60      6.01 o 
  -2   1  10       57.11       54.76      1.90 o 
  -1   1  10      135.43      142.39      2.45 o 
   0   1  10       28.99       27.70      1.18 o 
   1   1  10       45.42       47.75      1.35 o 
   2   1  10      223.37      215.08      3.99 o 
   3   1  10      383.96      379.13      8.53 o 
   4   1  10      285.47      281.07      7.45 o 
   5   1  10       89.05       96.65      4.09 o 
   6   1  10       64.03       79.59      4.55 o 
  -6   2  10      123.44      123.40      7.92 o 
  -5   2  10        9.17        6.34      2.04 o 
  -4   2  10       36.28       26.68      2.46 o 
  -3   2  10       38.52       33.11      1.67 o 
  -2   2  10      128.97      131.27      2.65 o 
  -1   2  10      449.44      464.01      4.92 o 
   0   2  10      671.40      646.96      6.73 o 
   1   2  10      236.07      246.62      3.90 o 
   2   2  10        1.45        0.86      1.29 o 
   3   2  10        4.39        3.19      1.56 o 
   4   2  10        0.00        0.54      2.13 o 
   5   2  10       11.58       11.62      2.12 o 
   6   2  10        0.77        0.54      1.85 o 
  -6   3  10       14.14       12.89      2.80 o 
  -5   3  10       11.53       16.77      2.60 o 
  -4   3  10       58.48       52.29      2.42 o 
  -3   3  10       82.89       85.13      2.70 o 
  -2   3  10       31.77       35.12      1.48 o 
  -1   3  10       11.11       14.25      0.96 o 
   0   3  10        1.73        1.95      0.85 o 
   1   3  10       85.46       88.89      2.37 o 
   2   3  10       11.61       10.92      2.17 o 
   3   3  10        4.92        3.41      1.58 o 
   4   3  10       14.00       13.09      2.30 o 
   5   3  10        0.18       -2.49      1.52 o 
  -5   4  10        0.05        0.24      1.16 o 
  -4   4  10       12.39       14.74      2.08 o 
  -3   4  10        1.77        2.21      1.22 o 
  -2   4  10       33.24       26.21      1.42 o 
  -1   4  10        4.22        6.37      1.12 o 
   0   4  10       35.53       45.02      1.94 o 
   1   4  10       10.41       10.25      1.15 o 
   2   4  10      821.64      842.09     14.88 o 
   3   4  10        2.97        1.21      1.82 o 
   4   4  10       17.74       14.45      3.31 o 
   5   4  10       31.26       27.04      4.05 o 
  -5   5  10       72.28       85.12      3.97 o 
  -4   5  10        0.73        0.20      1.37 o 
  -3   5  10      135.34      121.34      3.40 o 
  -2   5  10        0.20       -0.01      0.98 o 
  -1   5  10      164.10      139.67      4.00 o 
   0   5  10        2.23        0.72      0.95 o 
   1   5  10       29.13       30.94      2.09 o 
   2   5  10       13.32       11.29      2.65 o 
   3   5  10      114.37      106.71      6.38 o 
   4   5  10        0.69       -1.39      2.07 o 
   5   5  10      256.49      258.16     11.28 o 
  -5   6  10        1.78       -1.71      1.66 o 
  -4   6  10       20.60       20.35      2.37 o 
  -3   6  10        1.77        2.37      1.18 o 
  -2   6  10       47.26       46.04      2.38 o 
  -1   6  10        1.53        1.13      1.02 o 
   0   6  10       38.64       39.93      1.88 o 
   1   6  10        1.48        1.85      1.67 o 
   2   6  10      110.26      108.98      6.40 o 
   3   6  10        0.19        2.54      2.14 o 
   4   6  10        0.00       -2.42      2.18 o 
  -4   7  10        2.12        1.75      1.71 o 
  -3   7  10        5.44        2.72      1.56 o 
  -2   7  10        0.13       -0.03      1.07 o 
  -1   7  10        5.66        8.75      1.33 o 
   0   7  10        0.48       -0.31      2.28 o 
   1   7  10       38.63       40.92      3.65 o 
   2   7  10       15.90       16.45      3.24 o 
   3   7  10       54.71       49.60      5.17 o 
  -3   8  10        0.00       -0.94      1.59 o 
  -2   8  10        3.98        7.29      1.57 o 
  -1   8  10        7.83        3.52      2.69 o 
   0   8  10       13.82       18.00      2.67 o 
   1   8  10       11.32       13.33      3.25 o 
   2   8  10       20.37       17.09      3.55 o 
   0   9  10        0.08       -0.99      2.15 o 
  -2  -9  11        5.52       12.94      3.35 o 
  -1  -9  11       42.36       40.97      3.44 o 
   0  -9  11        0.42       -1.72      1.66 o 
   1  -9  11       59.25       56.71      3.64 o 
   2  -9  11        6.83        8.43      1.99 o 
  -3  -8  11        0.29       -0.06      2.05 o 
  -2  -8  11       86.50       94.49      5.61 o 
  -1  -8  11        2.76        5.10      2.12 o 
   0  -8  11        0.29       -1.07      1.45 o 
   1  -8  11        0.23        0.87      1.66 o 
   2  -8  11        1.58        0.53      0.96 o 
   3  -8  11        0.31        1.20      1.18 o 
  -4  -7  11        3.57        1.88      1.77 o 
  -3  -7  11        2.01        3.24      1.62 o 
  -2  -7  11        7.00        6.32      2.00 o 
  -1  -7  11      103.19      104.39     10.42 o 
   0  -7  11        2.33        2.09      3.04 o 
   1  -7  11        1.25        2.34      1.16 o 
   2  -7  11        5.40        6.06      1.34 o 
   3  -7  11       98.51      106.38      3.08 o 
   4  -7  11       10.97       15.08      2.80 o 
  -5  -6  11        5.47        2.09      2.12 o 
  -4  -6  11       75.98       75.45      3.97 o 
  -3  -6  11       43.72       48.22      3.21 o 
  -2  -6  11      376.19      402.91      8.45 o 
  -1  -6  11      199.06      201.79      5.55 o 
   0  -6  11        4.68        4.92      1.92 o 
   1  -6  11      136.47      131.86      3.30 o 
   2  -6  11       64.88       63.79      2.53 o 
   3  -6  11        4.84        5.17      1.17 o 
   4  -6  11        8.82        4.06      3.06 o 
  -5  -5  11        2.28        3.08      1.83 o 
  -4  -5  11      201.85      210.08      5.98 o 
  -3  -5  11       19.05       17.36      2.09 o 
  -2  -5  11       32.85       31.08      3.12 o 
  -1  -5  11       49.25       49.98      3.00 o 
   0  -5  11        0.60        1.23      0.78 o 
   1  -5  11       27.36       27.01      1.59 o 
   2  -5  11        2.48        1.95      1.05 o 
   3  -5  11       43.19       40.82      2.04 o 
   4  -5  11        1.47        3.10      2.09 o 
   5  -5  11        4.13       -1.74      3.35 o 
  -5  -4  11        4.53        2.79      1.69 o 
  -4  -4  11       10.23       11.62      1.91 o 
  -3  -4  11        3.21        6.10      1.54 o 
  -2  -4  11        5.36        5.17      0.82 o 
  -1  -4  11       31.47       34.13      1.58 o 
   0  -4  11       97.09       95.81      2.47 o 
   1  -4  11       86.58       85.18      2.24 o 
   2  -4  11       52.69       53.57      2.44 o 
   3  -4  11       40.24       41.43      4.44 o 
   4  -4  11       22.20       21.14      2.80 o 
   5  -4  11       30.02       41.42      3.77 o 
  -6  -3  11       12.99       13.81      3.79 o 
  -5  -3  11        0.90        0.23      1.47 o 
  -4  -3  11      102.47      102.48      4.11 o 
  -3  -3  11      641.57      652.58      7.78 o 
  -2  -3  11       47.01       44.84      1.81 o 
  -1  -3  11       48.28       43.72      1.76 o 
   0  -3  11       17.22       19.29      1.23 o 
   1  -3  11        9.59        8.70      1.13 o 
   2  -3  11       63.96       62.00      1.96 o 
   3  -3  11        4.00        4.87      1.48 o 
   4  -3  11       66.48       68.06      3.20 o 
   5  -3  11      112.14      121.70      6.95 o 
  -6  -2  11       13.69       16.83      2.50 o 
  -5  -2  11        0.69        0.06      0.96 o 
  -4  -2  11      387.67      361.85      5.46 o 
  -3  -2  11        1.00        0.74      0.76 o 
  -2  -2  11      493.29      463.45      6.10 o 
  -1  -2  11        9.17       10.02      1.06 o 
   0  -2  11      693.03      676.82      6.51 o 
   1  -2  11        5.84        6.78      0.81 o 
   2  -2  11        9.01        7.05      0.89 o 
   3  -2  11        9.67       10.57      1.66 o 
   4  -2  11       35.81       37.66      2.95 o 
   5  -2  11        0.02       -0.95      3.01 o 
   6  -2  11        6.14       11.68      4.24 o 
  -6  -1  11        1.98        3.32      1.71 o 
  -5  -1  11       28.84       29.27      3.08 o 
  -4  -1  11        9.26       11.87      1.64 o 
  -3  -1  11      194.63      189.56      4.33 o 
  -2  -1  11        0.03       -1.45      0.72 o 
  -1  -1  11        0.39        0.27      0.54 o 
   0  -1  11        2.32        2.09      0.58 o 
   1  -1  11       48.28       46.16      1.44 o 
   2  -1  11        6.65        4.51      0.98 o 
   3  -1  11      149.82      148.35      3.51 o 
   4  -1  11       29.00       32.77      3.44 o 
   5  -1  11        2.53       -0.39      2.91 o 
   6  -1  11       13.11        7.39      3.87 o 
  -6   0  11       28.63       29.74      2.69 o 
  -5   0  11        1.24        1.36      1.42 o 
  -4   0  11        0.37       -1.51      1.06 o 
  -3   0  11        7.35        8.76      1.53 o 
  -2   0  11       21.55       21.15      1.24 o 
  -1   0  11      284.93      286.37      6.39 o 
   0   0  11       19.78       18.51      1.01 o 
   1   0  11      145.31      142.72      2.50 o 
   2   0  11      814.86      791.17      7.99 o 
   3   0  11       15.80       12.60      2.06 o 
   4   0  11       62.45       55.06      8.36 o 
   5   0  11       10.62       10.82      2.08 o 
   6   0  11       19.86       11.42      4.18 o 
  -6   1  11       51.73       65.70      4.72 o 
  -5   1  11       30.13       32.50      2.55 o 
  -4   1  11      242.76      234.23      5.21 o 
  -3   1  11     1060.74     1066.93     10.72 o 
  -2   1  11      215.77      213.61      3.22 o 
  -1   1  11      560.07      505.17      5.43 o 
   0   1  11        1.20        0.99      0.53 o 
   1   1  11      665.27      637.88      6.21 o 
   2   1  11      165.47      163.02      3.52 o 
   3   1  11       17.17       17.17      2.34 o 
   4   1  11       35.98       37.30      3.34 o 
   5   1  11       27.02       27.49      3.74 o 
   6   1  11        3.00        3.58      2.02 o 
  -6   2  11       70.25       74.06      6.68 o 
  -5   2  11       14.00        8.48      2.24 o 
  -4   2  11      143.76      147.97      4.99 o 
  -3   2  11       31.62       31.53      1.77 o 
  -2   2  11      378.08      352.56      4.81 o 
  -1   2  11        9.42        9.13      0.96 o 
   0   2  11       33.65       35.37      1.50 o 
   1   2  11        0.01       -0.95      0.73 o 
   2   2  11       18.22       19.00      3.25 o 
   3   2  11        2.67        1.52      2.00 o 
   4   2  11        4.57        6.38      3.84 o 
   5   2  11       16.93       10.89      2.10 o 
  -6   3  11        0.22       -0.83      2.22 o 
  -5   3  11        0.14       -0.92      1.94 o 
  -4   3  11        3.95        3.25      1.16 o 
  -3   3  11       38.08       38.62      2.09 o 
  -2   3  11       21.59       24.50      1.34 o 
  -1   3  11        0.04        0.01      0.80 o 
   0   3  11        3.69        3.30      0.91 o 
   1   3  11      220.99      221.40      4.00 o 
   2   3  11       61.58       72.54      3.69 o 
   3   3  11       77.20       80.39      3.95 o 
   4   3  11      184.34      189.09      6.28 o 
   5   3  11      451.14      472.57      9.70 o 
  -5   4  11        0.20       -2.00      1.74 o 
  -4   4  11        3.24        1.02      1.19 o 
  -3   4  11       11.58        8.81      1.33 o 
  -2   4  11      128.50      142.51      2.93 o 
  -1   4  11       58.16       53.18      2.25 o 
   0   4  11      325.83      330.35      5.12 o 
   1   4  11       11.64       11.71      1.32 o 
   2   4  11      261.18      269.03      7.03 o 
   3   4  11        9.29        6.23      2.42 o 
   4   4  11      130.32      137.84      7.89 o 
   5   4  11        0.04       -0.26      1.98 o 
  -5   5  11       43.30       45.68      3.69 o 
  -4   5  11        0.08        0.72      1.59 o 
  -3   5  11      134.39      126.17      4.01 o 
  -2   5  11        0.80       -0.02      1.01 o 
  -1   5  11      157.22      128.34      3.62 o 
   0   5  11        0.66        1.16      1.69 o 
   1   5  11       51.51       46.79      2.86 o 
   2   5  11        4.50        2.94      2.22 o 
   3   5  11       88.50       83.90      5.92 o 
   4   5  11        0.59       -2.99      2.07 o 
  -4   6  11       20.27       22.36      2.87 o 
  -3   6  11        0.51       -1.05      1.89 o 
  -2   6  11        6.41        5.13      1.38 o 
  -1   6  11        2.44        2.51      1.08 o 
   0   6  11       77.58       81.96      2.91 o 
   1   6  11       27.71       32.83      3.35 o 
   2   6  11       32.20       32.83      4.36 o 
   3   6  11        1.29        1.42      2.31 o 
   4   6  11        0.55        6.42      3.01 o 
  -3   7  11        1.98        2.75      1.62 o 
  -2   7  11       22.52       22.95      1.95 o 
  -1   7  11        7.45        7.04      1.68 o 
   0   7  11        1.09       -1.09      1.75 o 
   1   7  11        8.36       13.32      3.23 o 
   2   7  11       48.76       36.27      4.72 o 
   3   7  11       11.32        7.12      2.92 o 
  -2   8  11      107.36      111.78      3.47 o 
  -1   8  11       15.55       15.60      4.22 o 
   0   8  11      195.40      195.38      6.95 o 
   1   8  11       19.76       20.30      4.00 o 
   2   8  11        6.28        9.51      3.18 o 
  -1  -9  12       26.80       23.05      2.85 o 
   0  -9  12        0.03        0.94      1.85 o 
   1  -9  12       29.66       30.44      3.73 o 
  -3  -8  12        0.00        2.43      3.57 o 
  -2  -8  12      144.77      152.37      6.29 o 
  -1  -8  12        6.85        5.03      3.07 o 
   0  -8  12        0.37       -3.16      1.75 o 
   1  -8  12        0.03       -0.62      1.68 o 
   2  -8  12      116.18      116.50      3.07 o 
   3  -8  12        0.21        1.31      1.22 o 
  -4  -7  12       19.65       21.17      2.70 o 
  -3  -7  12      160.12      177.85      5.76 o 
  -2  -7  12        2.50        1.75      1.89 o 
  -1  -7  12      215.74      206.74      7.13 o 
   0  -7  12        0.10        0.63      2.66 o 
   1  -7  12        1.39        1.15      0.96 o 
   2  -7  12       15.79       12.48      1.55 o 
   3  -7  12       17.67       18.75      2.73 o 
  -4  -6  12       23.65       28.98      2.87 o 
  -3  -6  12       26.53       27.93      3.32 o 
  -2  -6  12       47.44       47.44      3.20 o 
  -1  -6  12        3.85        2.05      1.44 o 
   0  -6  12       29.39       35.51      1.81 o 
   1  -6  12        0.02       -0.94      0.93 o 
   2  -6  12       75.18       74.23      2.77 o 
   3  -6  12        1.27        3.75      1.13 o 
   4  -6  12        1.80        3.22      2.23 o 
  -5  -5  12       23.72       29.03      3.05 o 
  -4  -5  12        0.42       -1.86      1.33 o 
  -3  -5  12       36.45       36.69      2.89 o 
  -2  -5  12        0.53       -0.69      1.26 o 
  -1  -5  12      159.37      161.04      3.39 o 
   0  -5  12        1.63        0.50      0.86 o 
   1  -5  12        0.99        1.28      0.83 o 
   2  -5  12       55.13       55.98      2.73 o 
   3  -5  12      102.02      104.54      4.62 o 
   4  -5  12       92.03      100.48      6.38 o 
   5  -5  12       34.16       41.97      4.00 o 
  -5  -4  12        3.15        2.55      1.80 o 
  -4  -4  12       78.91       67.79      4.81 o 
  -3  -4  12       88.63       92.79      4.09 o 
  -2  -4  12      221.51      217.83      4.12 o 
  -1  -4  12      174.65      165.27      3.26 o 
   0  -4  12      267.60      239.00      3.66 o 
   1  -4  12       68.50       64.82      2.13 o 
   2  -4  12        0.02       -1.96      0.98 o 
   3  -4  12        0.16        1.19      1.72 o 
   4  -4  12       69.69       75.51      4.44 o 
   5  -4  12        0.44       -0.76      3.06 o 
  -5  -3  12        1.15        1.77      1.62 o 
  -4  -3  12       81.78       85.89      2.65 o 
  -3  -3  12      303.01      287.55      4.58 o 
  -2  -3  12       46.17       41.35      1.99 o 
  -1  -3  12       22.75       16.77      1.26 o 
   0  -3  12        3.26        2.64      0.86 o 
   1  -3  12       35.93       29.01      1.56 o 
   2  -3  12       10.55       10.49      1.13 o 
   3  -3  12      232.27      236.75      5.24 o 
   4  -3  12        8.30        7.56      1.79 o 
   5  -3  12       57.02       52.55      5.50 o 
  -6  -2  12        0.59       -1.55      1.04 o 
  -5  -2  12        0.81       -0.19      0.95 o 
  -4  -2  12      118.28      106.85      2.90 o 
  -3  -2  12        4.78        5.88      1.07 o 
  -2  -2  12        3.45        3.57      1.05 o 
  -1  -2  12        1.85        0.44      0.79 o 
   0  -2  12      252.30      251.31      3.48 o 
   1  -2  12        0.72        0.81      0.67 o 
   2  -2  12        7.78        6.68      0.95 o 
   3  -2  12        6.34        3.24      1.49 o 
   4  -2  12       52.93       60.29      5.39 o 
   5  -2  12        0.03       -4.56      2.91 o 
  -6  -1  12        0.80       -0.10      1.78 o 
  -5  -1  12       10.77       12.19      1.89 o 
  -4  -1  12       12.82       14.15      1.81 o 
  -3  -1  12      772.93      757.19     10.74 o 
  -2  -1  12       54.37       55.82      2.16 o 
  -1  -1  12       32.66       34.31      1.39 o 
   0  -1  12        6.42        5.70      0.78 o 
   1  -1  12       46.44       52.74      1.61 o 
   2  -1  12       53.98       48.85      1.68 o 
   3  -1  12      573.22      566.61      9.01 o 
   4  -1  12       37.24       39.65      4.65 o 
   5  -1  12      124.52      120.36      7.29 o 
  -6   0  12       46.67       58.57      4.12 o 
  -5   0  12        6.18        4.16      1.78 o 
  -4   0  12      109.17      109.89      3.70 o 
  -3   0  12       68.96       68.42      2.94 o 
  -2   0  12     1894.64     1850.19     15.50 o 
  -1   0  12      176.42      172.52      3.05 o 
   0   0  12        5.29        3.21      0.67 o 
   1   0  12      161.48      156.24      2.65 o 
   2   0  12       28.54       27.86      1.45 o 
   3   0  12        0.29        1.60      1.63 o 
   4   0  12        1.80       -0.31      1.80 o 
   5   0  12        5.93        9.17      3.70 o 
  -6   1  12       46.21       51.07      4.00 o 
  -5   1  12      136.77      135.66      5.11 o 
  -4   1  12      112.43      112.89      3.77 o 
  -3   1  12        4.63        3.97      1.29 o 
  -2   1  12        0.04       -1.11      0.85 o 
  -1   1  12       69.53       73.79      2.12 o 
   0   1  12        0.98        0.74      0.73 o 
   1   1  12      467.63      458.47      5.02 o 
   2   1  12       38.07       33.70      2.23 o 
   3   1  12       39.26       39.35      4.12 o 
   4   1  12      106.62      104.06      4.78 o 
   5   1  12        0.46       -0.08      1.68 o 
  -6   2  12        8.61       14.53      2.82 o 
  -5   2  12        0.87       -1.05      1.95 o 
  -4   2  12       56.49       53.40      3.55 o 
  -3   2  12       32.93       34.13      1.80 o 
  -2   2  12      583.90      557.07      7.30 o 
  -1   2  12      275.51      289.38      3.79 o 
   0   2  12      207.75      209.90      3.44 o 
   1   2  12      322.23      323.73      4.92 o 
   2   2  12      227.31      221.07      6.33 o 
   3   2  12       41.94       40.61      3.31 o 
   4   2  12       89.70       82.71      4.41 o 
   5   2  12       38.93       38.91      3.22 o 
  -5   3  12       79.14       88.64      4.85 o 
  -4   3  12      129.11      132.28      3.15 o 
  -3   3  12       85.24       81.71      2.81 o 
  -2   3  12       66.16       71.39      2.27 o 
  -1   3  12      436.14      416.65      6.14 o 
   0   3  12        7.73        5.89      1.10 o 
   1   3  12      303.11      315.43      4.95 o 
   2   3  12       76.90       78.72      4.53 o 
   3   3  12       72.40       75.13      4.07 o 
   4   3  12        7.48        5.95      2.25 o 
   5   3  12        3.72        6.21      2.51 o 
  -5   4  12        2.71       -0.20      3.01 o 
  -4   4  12        3.69        4.92      1.64 o 
  -3   4  12        0.48        1.35      1.13 o 
  -2   4  12        1.95        2.45      1.13 o 
  -1   4  12        0.16        0.38      1.19 o 
   0   4  12      198.07      201.49      4.00 o 
   1   4  12        6.06        4.83      1.63 o 
   2   4  12      124.63      136.02      5.17 o 
   3   4  12       10.54        8.89      2.15 o 
   4   4  12       98.37      106.74      7.23 o 
  -5   5  12      138.75      135.64      4.70 o 
  -4   5  12        0.22        0.45      1.59 o 
  -3   5  12       43.76       44.94      2.86 o 
  -2   5  12        0.22       -0.21      1.03 o 
  -1   5  12       76.81       63.73      3.14 o 
   0   5  12        4.20        4.66      1.17 o 
   1   5  12      316.15      321.96      6.95 o 
   2   5  12        1.71        1.48      2.29 o 
   3   5  12       18.55       20.79      3.79 o 
   4   5  12       10.58       11.09      3.38 o 
  -4   6  12       30.92       32.08      2.84 o 
  -3   6  12        5.43        4.43      2.00 o 
  -2   6  12       38.28       37.94      2.89 o 
  -1   6  12       60.00       60.39      4.52 o 
   0   6  12      136.59      125.45      3.24 o 
   1   6  12       62.19       74.62      5.91 o 
   2   6  12       60.25       59.95      5.99 o 
   3   6  12        2.53        2.78      2.53 o 
  -3   7  12      210.76      205.09      5.52 o 
  -2   7  12       16.09       10.76      2.28 o 
  -1   7  12        0.32       -0.29      1.19 o 
   0   7  12        0.65       -1.66      1.62 o 
   1   7  12        6.61        5.44      2.88 o 
   2   7  12        7.58        1.53      2.63 o 
  -1   8  12        6.52        4.49      2.13 o 
   0   8  12      177.60      189.75      7.70 o 
   1   8  12       30.33       34.87      4.93 o 
  -2  -8  13       21.24       14.32      2.85 o 
  -1  -8  13        3.31        2.82      2.04 o 
   0  -8  13       19.76       16.36      2.98 o 
   1  -8  13        2.22        5.17      2.08 o 
   2  -8  13        0.70        0.71      1.12 o 
  -3  -7  13        0.86        2.32      2.04 o 
  -2  -7  13        0.05        0.10      1.54 o 
  -1  -7  13      248.21      252.44     12.07 o 
   0  -7  13        0.15        0.21      1.96 o 
   1  -7  13        7.59        3.73      1.32 o 
   2  -7  13        3.28        3.63      1.31 o 
   3  -7  13       11.73       10.93      4.56 o 
  -4  -6  13       80.08       83.31      4.46 o 
  -3  -6  13        7.47        7.04      1.92 o 
  -2  -6  13       14.91       10.20      1.97 o 
  -1  -6  13        4.50        3.73      1.66 o 
   0  -6  13       21.10       17.91      1.42 o 
   1  -6  13       12.88        9.17      1.82 o 
   2  -6  13        0.01        1.42      1.11 o 
   3  -6  13        0.63        2.91      1.89 o 
   4  -6  13       66.36       66.42      5.71 o 
  -5  -5  13        7.37        5.01      2.08 o 
  -4  -5  13      103.06      111.35      4.72 o 
  -3  -5  13       17.67       15.18      2.24 o 
  -2  -5  13       35.90       29.40      2.68 o 
  -1  -5  13       37.57       39.65      1.95 o 
   0  -5  13        2.19        1.21      0.96 o 
   1  -5  13       53.90       47.74      2.30 o 
   2  -5  13       20.22       19.10      1.90 o 
   3  -5  13       11.88       12.59      2.50 o 
   4  -5  13        0.06       -0.90      2.19 o 
  -5  -4  13        2.17        2.63      1.86 o 
  -4  -4  13       15.48       18.01      3.27 o 
  -3  -4  13       14.22       12.82      2.04 o 
  -2  -4  13        0.26        0.83      0.81 o 
  -1  -4  13       22.71       19.42      1.35 o 
   0  -4  13       26.23       29.40      1.57 o 
   1  -4  13       12.42       10.12      1.22 o 
   2  -4  13       45.55       46.61      2.54 o 
   3  -4  13        0.69       -0.07      1.88 o 
   4  -4  13      198.59      192.44     10.79 o 
  -5  -3  13       78.31       83.07      8.43 o 
  -4  -3  13        2.01        1.25      1.10 o 
  -3  -3  13       53.59       41.34      2.18 o 
  -2  -3  13        0.30       -0.67      0.77 o 
  -1  -3  13       68.13       66.86      2.16 o 
   0  -3  13        0.00        0.16      0.81 o 
   1  -3  13      231.03      213.23      3.62 o 
   2  -3  13       26.03       22.73      1.71 o 
   3  -3  13       82.92       78.18      3.25 o 
   4  -3  13        0.02       -0.77      1.59 o 
   5  -3  13       50.18       61.10      5.80 o 
  -5  -2  13        0.89       -1.40      1.01 o 
  -4  -2  13       43.68       41.32      2.17 o 
  -3  -2  13        3.56        3.03      0.98 o 
  -2  -2  13      321.05      309.09      4.99 o 
  -1  -2  13        1.04       -0.16      0.87 o 
   0  -2  13       49.79       27.69      1.54 o 
   1  -2  13        0.02        1.10      0.72 o 
   2  -2  13      152.40      161.58      3.39 o 
   3  -2  13        4.36        4.29      1.61 o 
   4  -2  13       52.81       54.27      5.27 o 
   5  -2  13        0.05       -0.69      3.28 o 
  -5  -1  13       27.85       27.37      2.50 o 
  -4  -1  13       34.90       31.01      2.44 o 
  -3  -1  13      187.75      196.30      4.73 o 
  -2  -1  13        9.47        6.18      1.14 o 
  -1  -1  13        7.58       11.63      1.14 o 
   0  -1  13        0.98        1.82      0.73 o 
   1  -1  13      105.47       89.06      2.14 o 
   2  -1  13       22.29       20.84      1.51 o 
   3  -1  13        4.46        3.78      2.54 o 
   4  -1  13        0.02       -2.80      2.61 o 
   5  -1  13       41.71       38.08      5.27 o 
  -5   0  13        3.83        1.67      1.96 o 
  -4   0  13        1.79        0.33      1.34 o 
  -3   0  13        8.94        7.43      1.53 o 
  -2   0  13      639.13      628.02      8.17 o 
  -1   0  13        4.37        3.68      0.85 o 
   0   0  13       52.82       51.88      1.64 o 
   1   0  13       58.53       57.03      1.82 o 
   2   0  13       89.95       88.75      2.51 o 
   3   0  13        1.39        0.80      1.54 o 
   4   0  13        5.25        4.25      2.90 o 
   5   0  13       12.18       13.59      3.92 o 
  -5   1  13      144.72      155.77      5.60 o 
  -4   1  13       65.18       67.62      3.95 o 
  -3   1  13       75.29       81.38      3.21 o 
  -2   1  13       51.75       49.23      2.18 o 
  -1   1  13      196.25      199.60      3.39 o 
   0   1  13        3.18        3.40      0.79 o 
   1   1  13       58.53       51.82      1.79 o 
   2   1  13      232.16      213.49      5.05 o 
   3   1  13       15.96       13.51      2.38 o 
   4   1  13      152.31      158.30      5.94 o 
   5   1  13       11.83       11.45      2.34 o 
  -5   2  13        8.07        5.27      2.30 o 
  -4   2  13       29.85       26.34      2.44 o 
  -3   2  13       82.32       88.87      3.43 o 
  -2   2  13       91.33       94.97      2.50 o 
  -1   2  13      278.68      271.09      3.73 o 
   0   2  13      198.62      207.38      3.98 o 
   1   2  13      123.88      115.37      3.29 o 
   2   2  13       32.37       35.42      3.29 o 
   3   2  13        1.07        0.72      1.74 o 
   4   2  13        6.52        6.19      2.16 o 
   5   2  13        0.03       -0.95      2.22 o 
  -5   3  13      201.13      218.12      5.66 o 
  -4   3  13       58.06       56.07      3.03 o 
  -3   3  13       20.07       21.70      1.85 o 
  -2   3  13        9.84       11.46      1.41 o 
  -1   3  13        6.17        3.54      1.56 o 
   0   3  13       12.26       12.17      1.38 o 
   1   3  13       25.75       21.88      1.81 o 
   2   3  13        6.79        5.31      1.99 o 
   3   3  13      196.46      212.09     12.03 o 
   4   3  13       15.73       21.54      3.13 o 
  -5   4  13        7.06        3.13      3.67 o 
  -4   4  13       42.15       46.61      3.44 o 
  -3   4  13        1.15       -2.34      1.60 o 
  -2   4  13        0.50       -1.51      1.18 o 
  -1   4  13       20.56       16.01      1.61 o 
   0   4  13     1115.01     1155.16     13.01 o 
   1   4  13       13.40       11.03      1.50 o 
   2   4  13       27.59       34.14      3.24 o 
   3   4  13        5.20        1.55      3.00 o 
   4   4  13        9.46       14.12      4.45 o 
  -4   5  13        6.09        5.39      1.89 o 
  -3   5  13       13.37        9.74      2.27 o 
  -2   5  13        7.70        4.72      1.41 o 
  -1   5  13      146.00      156.29      3.83 o 
   0   5  13        1.55        0.53      1.07 o 
   1   5  13      115.77      124.17      5.20 o 
   2   5  13       16.83       17.57      2.73 o 
   3   5  13      197.95      208.28     10.11 o 
   4   5  13        6.48        8.36      3.51 o 
  -3   6  13        9.22        8.02      1.96 o 
  -2   6  13        2.42        1.60      1.30 o 
  -1   6  13       21.45       19.79      1.81 o 
   0   6  13      123.58      132.15      3.44 o 
   1   6  13        2.37        2.90      1.92 o 
   2   6  13       37.81       45.29      5.49 o 
   3   6  13        0.91        2.20      2.74 o 
  -2   7  13        2.28        1.04      1.90 o 
  -1   7  13       39.01       41.43      2.83 o 
   0   7  13        1.91       -1.21      1.85 o 
   1   7  13        1.10       -1.15      2.45 o 
   2   7  13       95.71      100.74      7.38 o 
  -2  -8  14        6.41        8.36      2.67 o 
  -1  -8  14        1.03        1.86      2.29 o 
   0  -8  14       12.04       16.26      4.50 o 
   1  -8  14        0.98        1.54      1.97 o 
  -3  -7  14        2.25        3.11      2.01 o 
  -2  -7  14        0.17        0.07      1.64 o 
  -1  -7  14       94.90       98.71      4.73 o 
   0  -7  14        0.48       -0.04      2.43 o 
   1  -7  14        1.93        1.45      1.17 o 
   2  -7  14        4.60        7.11      1.90 o 
   3  -7  14        2.24       -0.45      1.79 o 
  -4  -6  14       43.38       43.23      3.76 o 
  -3  -6  14        3.92        2.89      1.94 o 
  -2  -6  14        8.19        8.29      2.25 o 
  -1  -6  14       25.46       19.89      2.69 o 
   0  -6  14        0.24       -0.33      0.94 o 
   1  -6  14        0.49        0.31      1.07 o 
   2  -6  14       83.70       87.00      3.17 o 
   3  -6  14        0.17        0.22      2.49 o 
  -4  -5  14       20.83       19.50      2.72 o 
  -3  -5  14       42.15       46.78      3.53 o 
  -2  -5  14        2.02        0.12      1.42 o 
  -1  -5  14       68.74       71.69      2.37 o 
   0  -5  14        0.11       -0.37      0.91 o 
   1  -5  14       15.71       14.67      1.41 o 
   2  -5  14        0.05       -0.20      1.25 o 
   3  -5  14        5.57        5.54      2.88 o 
   4  -5  14        5.82        5.46      2.45 o 
  -5  -4  14        3.00       -0.17      2.46 o 
  -4  -4  14        3.77        5.81      2.01 o 
  -3  -4  14        0.06        0.34      1.45 o 
  -2  -4  14       21.59       22.58      1.91 o 
  -1  -4  14       15.16       10.46      1.89 o 
   0  -4  14       17.46        9.95      1.20 o 
   1  -4  14       17.00       14.96      1.40 o 
   2  -4  14        0.03       -1.68      1.15 o 
   3  -4  14        0.61        0.09      1.91 o 
   4  -4  14       51.55       52.06      7.79 o 
  -5  -3  14      155.90      163.50      4.97 o 
  -4  -3  14       22.31       24.43      1.72 o 
  -3  -3  14       30.62       28.22      2.48 o 
  -2  -3  14        2.46        2.47      0.99 o 
  -1  -3  14        5.65        3.20      1.07 o 
   0  -3  14        0.90        0.17      0.89 o 
   1  -3  14        1.11        2.74      1.03 o 
   2  -3  14        0.07        2.35      1.27 o 
   3  -3  14        0.11       -0.49      1.90 o 
   4  -3  14       15.70       17.00      2.32 o 
  -5  -2  14        0.46        0.14      1.13 o 
  -4  -2  14        0.50       -0.17      1.07 o 
  -3  -2  14        0.64       -0.31      0.91 o 
  -2  -2  14        5.89        4.86      1.04 o 
  -1  -2  14        0.57        0.69      0.98 o 
   0  -2  14       79.25       61.85      2.17 o 
   1  -2  14        0.76        0.92      0.79 o 
   2  -2  14       21.29       18.98      1.62 o 
   3  -2  14        0.14       -2.71      1.36 o 
   4  -2  14       19.64       19.28      4.00 o 
   5  -2  14        0.06        2.48      3.51 o 
  -5  -1  14       58.28       62.54      3.54 o 
  -4  -1  14        3.64        1.03      1.90 o 
  -3  -1  14        7.80        6.60      1.29 o 
  -2  -1  14        0.12        0.38      0.93 o 
  -1  -1  14       53.35       51.21      2.04 o 
   0  -1  14        4.76        3.90      0.83 o 
   1  -1  14      130.88      113.39      2.64 o 
   2  -1  14       33.65       31.48      2.48 o 
   3  -1  14        8.77        6.35      2.97 o 
   4  -1  14        9.30       13.65      3.58 o 
   5  -1  14       21.05       27.47      4.79 o 
  -5   0  14        0.57       -2.03      1.89 o 
  -4   0  14        6.55        5.06      1.59 o 
  -3   0  14       31.08       33.16      2.45 o 
  -2   0  14      111.11      102.98      3.47 o 
  -1   0  14       96.21       87.96      2.05 o 
   0   0  14      328.68      300.42      3.99 o 
   1   0  14       61.57       53.42      2.21 o 
   2   0  14       76.23       69.49      3.64 o 
   3   0  14        4.37        3.97      2.82 o 
   4   0  14        1.06        2.81      2.82 o 
   5   0  14        1.39       -2.23      3.20 o 
  -5   1  14       20.17       25.65      3.09 o 
  -4   1  14      211.44      218.77      6.39 o 
  -3   1  14        0.42       -1.14      1.42 o 
  -2   1  14      127.16      130.74      3.24 o 
  -1   1  14       95.64       90.60      2.43 o 
   0   1  14        6.20        6.76      1.09 o 
   1   1  14       75.70       87.98      3.13 o 
   2   1  14       18.52       16.65      1.90 o 
   3   1  14       14.93       13.82      2.43 o 
   4   1  14        0.12        1.64      2.44 o 
   5   1  14        3.51        0.57      3.76 o 
  -5   2  14       10.35        5.75      2.48 o 
  -4   2  14       36.49       36.54      3.12 o 
  -3   2  14        4.93        4.06      1.27 o 
  -2   2  14       66.17       68.55      2.33 o 
  -1   2  14        0.03        0.72      0.89 o 
   0   2  14       26.26       22.01      1.65 o 
   1   2  14        5.37        5.95      1.29 o 
   2   2  14       26.23       29.75      3.08 o 
   3   2  14        0.39        0.38      1.97 o 
   4   2  14        0.40        1.71      2.68 o 
  -5   3  14       20.18       24.02      4.77 o 
  -4   3  14        5.10        4.24      3.28 o 
  -3   3  14        5.66        2.86      1.17 o 
  -2   3  14       15.12       14.07      1.54 o 
  -1   3  14       91.85      101.95      3.09 o 
   0   3  14        0.54        0.46      1.03 o 
   1   3  14      123.21      128.10      3.78 o 
   2   3  14       49.36       50.32      3.80 o 
   3   3  14      538.72      574.95     12.65 o 
   4   3  14       12.64       13.46      2.87 o 
  -4   4  14      459.40      501.91      7.42 o 
  -3   4  14        8.75        9.15      1.47 o 
  -2   4  14        6.88        6.62      1.65 o 
  -1   4  14        3.54        0.99      1.60 o 
   0   4  14      149.68      164.54      3.85 o 
   1   4  14        5.13        6.79      1.44 o 
   2   4  14       21.85       27.91      3.19 o 
   3   4  14       10.13       11.32      3.47 o 
   4   4  14       21.12       29.80      3.68 o 
  -4   5  14        0.84        0.01      1.74 o 
  -3   5  14        0.00        0.04      1.58 o 
  -2   5  14        2.10        0.89      1.45 o 
  -1   5  14       15.54       14.90      1.67 o 
   0   5  14        2.30        1.74      1.15 o 
   1   5  14        4.58        3.05      1.45 o 
   2   5  14        0.39       -1.15      1.84 o 
   3   5  14       80.15       92.13      9.50 o 
  -3   6  14        3.66        2.49      1.80 o 
  -2   6  14       36.97       37.74      2.76 o 
  -1   6  14       17.22       13.30      2.78 o 
   0   6  14      259.45      273.93      5.63 o 
   1   6  14       93.09       96.10      7.35 o 
   2   6  14       43.67       36.20      5.20 o 
  -2   7  14       39.48       31.71      2.82 o 
  -1   7  14      241.20      252.51      6.18 o 
   0   7  14        5.16        2.67      2.85 o 
   1   7  14      337.29      327.59     13.84 o 
   0  -8  15        0.02        0.57      2.36 o 
  -2  -7  15        0.46       -1.91      1.76 o 
  -1  -7  15      308.38      338.99     10.32 o 
   0  -7  15        1.61        1.89      2.32 o 
   1  -7  15       95.76       99.11      7.42 o 
   2  -7  15        1.87        2.16      1.44 o 
  -3  -6  15        0.29        0.33      2.74 o 
  -2  -6  15      109.16      107.31      4.79 o 
  -1  -6  15        8.75       11.32      2.25 o 
   0  -6  15      115.77      125.16      3.28 o 
   1  -6  15        0.26        1.04      1.15 o 
   2  -6  15        2.02        5.37      1.42 o 
   3  -6  15        0.01       -0.44      1.97 o 
  -4  -5  15        0.36        2.15      1.91 o 
  -3  -5  15       24.97       18.93      2.63 o 
  -2  -5  15        2.64        3.73      1.78 o 
  -1  -5  15       68.39       65.83      2.47 o 
   0  -5  15        1.03        1.87      1.01 o 
   1  -5  15        0.19        1.34      1.12 o 
   2  -5  15        1.27        4.12      2.00 o 
   3  -5  15       42.44       42.56      3.81 o 
  -4  -4  15       50.98       56.85      4.05 o 
  -3  -4  15       15.25       13.38      1.29 o 
  -2  -4  15       20.44       20.51      1.63 o 
  -1  -4  15        2.83        0.66      1.02 o 
   0  -4  15       64.93       59.59      2.98 o 
   1  -4  15        1.97        4.27      1.44 o 
   2  -4  15       54.08       58.24      3.45 o 
   3  -4  15        2.26        1.69      2.11 o 
   4  -4  15      238.58      235.43      8.59 o 
  -5  -3  15       40.02       44.94      3.26 o 
  -4  -3  15        7.88        8.96      1.35 o 
  -3  -3  15      110.65      100.24      3.02 o 
  -2  -3  15        0.15       -0.30      0.90 o 
  -1  -3  15       37.63       36.85      2.08 o 
   0  -3  15        0.03        1.11      0.97 o 
   1  -3  15      114.83      121.66      2.93 o 
   2  -3  15        1.30        1.02      1.89 o 
   3  -3  15       15.37       12.40      2.53 o 
  -5  -2  15        0.80       -0.30      1.52 o 
  -4  -2  15        0.14        0.35      1.19 o 
  -3  -2  15        0.78       -0.72      0.98 o 
  -2  -2  15       38.75       34.71      1.91 o 
  -1  -2  15        5.26        6.22      1.20 o 
   0  -2  15       70.33       51.74      2.14 o 
   1  -2  15        5.34        3.49      2.45 o 
   2  -2  15       87.48       92.19      3.03 o 
   3  -2  15        0.28       -1.37      1.51 o 
   4  -2  15      100.98      111.37      7.04 o 
  -5  -1  15      130.61      154.96      4.14 o 
  -4  -1  15       21.21       24.99      2.01 o 
  -3  -1  15        0.46       -0.49      1.06 o 
  -2  -1  15       17.30       17.07      1.65 o 
  -1  -1  15      421.99      399.55      5.46 o 
   0  -1  15        3.00        1.39      0.87 o 
   1  -1  15       63.86       55.16      2.81 o 
   2  -1  15        0.12        0.45      1.16 o 
   3  -1  15        1.56        4.84      2.92 o 
   4  -1  15        3.08       -1.71      3.11 o 
  -5   0  15        0.48       -0.87      2.07 o 
  -4   0  15       71.94       87.40      4.56 o 
  -3   0  15       15.83       15.35      2.19 o 
  -2   0  15      168.70      171.23      5.31 o 
  -1   0  15       91.61       87.84      2.37 o 
   0   0  15        7.10        8.87      1.09 o 
   1   0  15       10.73        8.91      1.16 o 
   2   0  15      147.20      152.44      5.34 o 
   3   0  15        0.01        2.20      2.78 o 
   4   0  15        0.00        2.73      3.43 o 
  -5   1  15       20.72       25.52      3.21 o 
  -4   1  15       14.80       18.61      2.31 o 
  -3   1  15       46.51       43.70      4.56 o 
  -2   1  15        0.47        1.21      0.99 o 
  -1   1  15      239.60      235.84      3.89 o 
   0   1  15        1.44        0.71      0.93 o 
   1   1  15        1.61       -0.46      1.75 o 
   2   1  15        8.36        9.05      5.54 o 
   3   1  15      103.09      101.29      6.76 o 
   4   1  15        6.38        3.87      3.54 o 
  -5   2  15        1.60        1.10      2.02 o 
  -4   2  15       14.05       13.68      2.64 o 
  -3   2  15       26.33       29.48      2.31 o 
  -2   2  15       16.83       16.32      1.61 o 
  -1   2  15      118.76      119.99      2.77 o 
   0   2  15        0.75       -0.29      1.11 o 
   1   2  15      104.15       97.22      3.23 o 
   2   2  15       26.92       23.00      2.95 o 
   3   2  15       11.66       18.86      2.94 o 
   4   2  15       85.25      104.56     10.41 o 
  -4   3  15       65.75       77.39      4.57 o 
  -3   3  15       23.08       27.13      2.50 o 
  -2   3  15        6.15        3.99      1.30 o 
  -1   3  15        2.48        1.29      1.31 o 
   0   3  15        0.84        1.16      1.13 o 
   1   3  15        0.20       -0.99      1.19 o 
   2   3  15        0.80       -1.72      1.83 o 
   3   3  15       45.30       42.54      3.94 o 
   4   3  15        7.20        9.33      2.72 o 
  -4   4  15       63.62       75.10      3.09 o 
  -3   4  15        0.00       -1.96      1.51 o 
  -2   4  15       44.23       44.43      2.86 o 
  -1   4  15        0.07        1.69      1.35 o 
   0   4  15       21.80       19.63      1.85 o 
   1   4  15        0.02       -0.66      1.17 o 
   2   4  15       31.93       34.15      3.52 o 
   3   4  15        2.75        0.74      2.22 o 
  -3   5  15       33.52       35.39      2.92 o 
  -2   5  15        3.58        2.34      1.60 o 
  -1   5  15       36.09       33.98      2.31 o 
   0   5  15        0.38       -1.08      1.19 o 
   1   5  15      150.58      153.17      4.62 o 
   2   5  15       12.85       16.85      2.95 o 
   3   5  15        0.70        5.10      2.54 o 
  -2   6  15       76.84       77.50      3.68 o 
  -1   6  15      120.47      121.33      3.80 o 
   0   6  15      186.71      186.73      6.33 o 
   1   6  15       25.20       20.21      3.33 o 
   2   6  15       10.05       10.04      2.79 o 
  -1  -7  16        6.53        4.45      2.33 o 
   0  -7  16        7.62        9.40      2.37 o 
   1  -7  16        3.48        3.58      1.73 o 
  -3  -6  16        1.62        3.02      2.09 o 
  -2  -6  16       85.06       77.32      6.69 o 
  -1  -6  16       11.53       23.83      2.93 o 
   0  -6  16      181.13      210.29      6.00 o 
   1  -6  16       19.59       27.28      2.01 o 
   2  -6  16       14.27       10.90      2.04 o 
  -3  -5  16       19.11       23.35      3.34 o 
  -2  -5  16        7.66        8.98      2.75 o 
  -1  -5  16       28.85       29.74      1.95 o 
   0  -5  16        0.49       -0.51      1.01 o 
   1  -5  16      122.00      121.80      3.14 o 
   2  -5  16       16.84       16.42      2.78 o 
   3  -5  16       59.62       54.47      9.32 o 
  -4  -4  16        0.41       -0.19      1.96 o 
  -3  -4  16        0.16       -1.05      1.05 o 
  -2  -4  16        5.52        6.64      1.20 o 
  -1  -4  16        0.20        1.11      1.19 o 
   0  -4  16       27.46       31.56      1.88 o 
   1  -4  16        3.10        3.33      1.20 o 
   2  -4  16       12.45       13.47      2.22 o 
   3  -4  16        3.48        1.27      2.22 o 
  -4  -3  16        0.07       -0.40      1.15 o 
  -3  -3  16       53.82       53.46      2.53 o 
  -2  -3  16        0.17        0.81      1.04 o 
  -1  -3  16       25.80       22.02      1.64 o 
   0  -3  16        3.19        3.99      1.14 o 
   1  -3  16      108.91       99.18      3.06 o 
   2  -3  16        0.33        0.77      1.88 o 
   3  -3  16      185.28      222.01     13.30 o 
  -4  -2  16       56.56       52.71      2.70 o 
  -3  -2  16        1.21       -1.62      1.07 o 
  -2  -2  16        1.44        0.36      1.15 o 
  -1  -2  16        3.25        1.22      1.04 o 
   0  -2  16      107.31       93.62      2.68 o 
   1  -2  16        2.94        1.77      1.38 o 
   2  -2  16        6.07       11.68      1.95 o 
   3  -2  16        1.28        1.77      1.96 o 
   4  -2  16       10.71        6.91      3.61 o 
  -4  -1  16        3.38        1.97      1.32 o 
  -3  -1  16        0.02       -1.22      1.06 o 
  -2  -1  16        2.20        2.06      1.46 o 
  -1  -1  16      147.61      142.13      3.52 o 
   0  -1  16        0.56       -0.31      1.06 o 
   1  -1  16        0.60        0.08      0.99 o 
   2  -1  16        5.87        5.75      2.03 o 
   3  -1  16        0.51       -0.59      2.95 o 
   4  -1  16        0.07        4.61      3.61 o 
  -4   0  16       87.01       95.46      4.03 o 
  -3   0  16        0.04        0.89      1.79 o 
  -2   0  16        5.25        5.20      1.38 o 
  -1   0  16       15.05       15.31      1.40 o 
   0   0  16       15.73       12.50      1.58 o 
   1   0  16        2.34        2.32      1.09 o 
   2   0  16       32.28       34.78      3.11 o 
   3   0  16        0.82        1.01      2.95 o 
   4   0  16       31.94       32.13      5.21 o 
  -4   1  16       28.42       33.59      3.61 o 
  -3   1  16        0.19        0.58      1.84 o 
  -2   1  16        6.44        6.76      1.39 o 
  -1   1  16       79.52       82.15      2.32 o 
   0   1  16        0.40       -0.96      0.94 o 
   1   1  16       34.56       32.33      2.50 o 
   2   1  16       19.55       20.88      3.35 o 
   3   1  16        0.01       -1.64      2.71 o 
   4   1  16        9.15       11.01      4.01 o 
  -4   2  16        4.21        5.41      3.01 o 
  -3   2  16       25.62       26.75      2.49 o 
  -2   2  16      129.87      134.16      3.12 o 
  -1   2  16       27.65       24.22      1.81 o 
   0   2  16       22.86       21.51      2.02 o 
   1   2  16        2.53        1.62      1.62 o 
   2   2  16        0.73       -3.91      2.55 o 
   3   2  16        0.27       -4.56      2.66 o 
   4   2  16       67.58       62.19      6.54 o 
  -4   3  16        2.11        0.15      2.05 o 
  -3   3  16       75.52       83.99      3.15 o 
  -2   3  16        6.14        7.52      1.43 o 
  -1   3  16        4.88        1.66      1.44 o 
   0   3  16        0.73        0.86      1.28 o 
   1   3  16       59.63       53.45      5.44 o 
   2   3  16        0.36       -0.47      2.69 o 
   3   3  16        0.08        1.10      3.07 o 
  -3   4  16        4.49        4.68      1.89 o 
  -2   4  16       84.73       95.47      3.91 o 
  -1   4  16        0.62       -1.48      1.34 o 
   0   4  16       85.56       84.91      3.80 o 
   1   4  16        0.01        0.23      1.65 o 
   2   4  16       19.35       16.54      2.90 o 
   3   4  16        2.90        0.92      2.40 o 
  -3   5  16      149.33      160.92      5.14 o 
  -2   5  16       13.24       12.43      2.14 o 
  -1   5  16        7.38        3.25      1.66 o 
   0   5  16        6.63        4.70      1.55 o 
   1   5  16        2.62        3.26      4.19 o 
   2   5  16        2.62        4.25      3.19 o 
  -1   6  16       10.59       10.79      2.06 o 
   0   6  16       22.45       23.67      2.47 o 
  -2  -6  17        0.08       -0.11      1.92 o 
  -1  -6  17       38.67       45.06      3.24 o 
   0  -6  17       23.66       20.67      1.88 o 
   1  -6  17       21.03       25.54      2.79 o 
  -3  -5  17       31.91       27.45      3.31 o 
  -2  -5  17        0.19        0.94      1.30 o 
  -1  -5  17        8.14        8.01      1.52 o 
   0  -5  17        0.03       -1.65      1.07 o 
   1  -5  17       26.22       29.52      2.00 o 
   2  -5  17        7.90        9.32      2.72 o 
  -3  -4  17        3.38        3.58      1.20 o 
  -2  -4  17        6.99        3.26      1.27 o 
  -1  -4  17        0.88        1.34      1.15 o 
   0  -4  17       13.83       12.84      1.48 o 
   1  -4  17        3.24        3.49      1.39 o 
   2  -4  17      139.18      164.79      6.30 o 
   3  -4  17        4.19        2.70      2.82 o 
  -4  -3  17        2.41        2.38      1.33 o 
  -3  -3  17      171.18      182.13      5.15 o 
  -2  -3  17        0.22       -1.47      1.17 o 
  -1  -3  17       12.69       14.55      2.29 o 
   0  -3  17        1.85        2.09      1.18 o 
   1  -3  17        0.07        2.62      1.49 o 
   2  -3  17        0.03       -0.23      2.07 o 
   3  -3  17       13.43       30.97      5.10 o 
  -4  -2  17       15.22       12.83      1.80 o 
  -3  -2  17        2.00        1.45      1.16 o 
  -2  -2  17       98.11      104.60      3.31 o 
  -1  -2  17        2.65        1.42      1.15 o 
   0  -2  17        1.82        0.97      1.46 o 
   1  -2  17        1.02        0.29      1.48 o 
   2  -2  17       25.58       24.10      6.33 o 
  -4  -1  17        0.38        1.68      1.37 o 
  -3  -1  17        0.01       -0.96      1.35 o 
  -2  -1  17        0.28       -0.67      1.69 o 
  -1  -1  17      194.87      195.16      4.22 o 
   0  -1  17        0.25       -1.76      1.14 o 
   1  -1  17        7.42        6.44      1.32 o 
   2  -1  17        0.19        2.32      1.50 o 
   3  -1  17        3.50        7.13      3.60 o 
  -4   0  17        7.68        6.02      2.30 o 
  -3   0  17        7.31        4.86      1.71 o 
  -2   0  17        8.46       12.87      1.66 o 
  -1   0  17        4.62        8.16      1.47 o 
   0   0  17        2.89        1.94      1.02 o 
   1   0  17        0.51        0.80      1.22 o 
   2   0  17      175.12      181.02      7.86 o 
   3   0  17        0.80       -2.55      2.92 o 
  -4   1  17       17.10       19.10      3.50 o 
  -3   1  17       72.03       90.65      4.86 o 
  -2   1  17        2.90        2.44      1.60 o 
  -1   1  17      239.83      254.93      3.99 o 
   0   1  17        0.08        0.02      1.27 o 
   1   1  17        6.37        6.86      1.95 o 
   2   1  17        2.22        1.26      1.77 o 
   3   1  17       45.94       42.67      5.55 o 
  -4   2  17        0.01       -0.55      2.39 o 
  -3   2  17        5.42        5.00      1.95 o 
  -2   2  17       11.74       10.70      1.49 o 
  -1   2  17        0.73       -0.16      1.34 o 
   0   2  17        0.19        0.15      1.35 o 
   1   2  17        0.02       -0.57      1.47 o 
   2   2  17        8.67        4.93      3.40 o 
   3   2  17        0.00       -1.15      3.21 o 
  -3   3  17      263.84      296.44      6.32 o 
  -2   3  17        0.78       -0.77      1.26 o 
  -1   3  17       23.19       20.99      2.22 o 
   0   3  17        0.07       -0.97      1.44 o 
   1   3  17        7.03        9.87      2.92 o 
   2   3  17        2.23        2.07      3.55 o 
   3   3  17       64.97       54.90      6.32 o 
  -3   4  17        1.54        0.43      1.75 o 
  -2   4  17       97.29      101.14      9.62 o 
  -1   4  17        1.03        1.47      1.59 o 
   0   4  17        1.14        3.54      1.99 o 
   1   4  17        0.11        1.55      1.76 o 
   2   4  17       49.19       53.82      5.06 o 
  -2   5  17        0.58        0.10      1.64 o 
  -1   5  17        3.91        1.29      2.32 o 
   0   5  17        0.63        0.70      1.70 o 
   1   5  17       10.71       10.82      2.92 o 
   0  -6  18        6.53        5.02      1.67 o 
  -2  -5  18        0.37        1.45      1.12 o 
  -1  -5  18        0.20        0.48      1.19 o 
   0  -5  18        1.75        3.31      1.29 o 
   1  -5  18       30.46       28.99      2.56 o 
  -3  -4  18        4.37        7.47      1.37 o 
  -2  -4  18      265.02      303.42      5.67 o 
  -1  -4  18       16.30       21.20      1.78 o 
   0  -4  18       63.40       76.72      2.82 o 
   1  -4  18        8.15        7.47      1.85 o 
   2  -4  18       21.09       15.35      2.98 o 
  -3  -3  18       35.28       33.74      2.64 o 
  -2  -3  18        3.51        0.75      1.29 o 
  -1  -3  18       24.19       19.26      1.72 o 
   0  -3  18        3.33        2.31      2.50 o 
   1  -3  18        0.55        0.83      1.75 o 
   2  -3  18        0.37        0.73      3.51 o 
   3  -3  18        0.23        1.06      3.14 o 
  -3  -2  18        0.13        2.07      1.50 o 
  -2  -2  18       15.39       20.48      2.99 o 
  -1  -2  18        7.12        7.83      1.57 o 
   0  -2  18       71.07       80.98      3.96 o 
   1  -2  18        0.13        1.24      1.80 o 
   2  -2  18       50.41       61.76      4.39 o 
  -3  -1  18       18.95       18.85      2.20 o 
  -2  -1  18       10.65       11.55      1.72 o 
  -1  -1  18      323.04      330.66      5.78 o 
   0  -1  18        8.80        9.30      2.02 o 
   1  -1  18       80.35       80.54      4.11 o 
   2  -1  18       27.15       26.61      3.03 o 
   3  -1  18      179.23      194.46      9.22 o 
  -3   0  18        0.28        1.13      1.97 o 
  -2   0  18      137.31      152.34      4.00 o 
  -1   0  18        0.77        0.36      1.32 o 
   0   0  18      198.43      211.78      4.06 o 
   1   0  18        6.92       11.04      2.32 o 
   2   0  18        0.02       -1.98      1.70 o 
   3   0  18        3.82        4.54      3.81 o 
  -3   1  18        1.59        3.74      1.84 o 
  -2   1  18        2.28        3.97      1.55 o 
  -1   1  18       64.82       65.68      2.86 o 
   0   1  18        2.36        1.73      1.46 o 
   1   1  18        0.64       -0.27      2.49 o 
   2   1  18        6.72        8.31      2.26 o 
   3   1  18       26.96       23.21      4.77 o 
  -3   2  18        0.28       -1.11      1.78 o 
  -2   2  18       39.12       38.41      2.36 o 
  -1   2  18        0.84       -0.62      1.40 o 
   0   2  18       53.82       64.28      3.70 o 
   1   2  18        0.09        1.29      1.75 o 
   2   2  18       23.54       27.73      4.77 o 
  -2   3  18        0.39       -2.24      1.47 o 
  -1   3  18        8.68        6.15      1.81 o 
   0   3  18        0.31       -0.34      1.55 o 
   1   3  18       82.21       90.31      4.73 o 
   2   3  18        1.06        2.76      3.72 o 
  -2   4  18       15.55       12.77      2.14 o 
  -1   4  18        0.69       -2.03      1.62 o 
   0   4  18        0.69        0.73      1.71 o 
   1   4  18        1.99        0.69      1.75 o 
   0  -5  19        2.49        2.63      1.45 o 
  -2  -4  19       40.51       40.05      2.49 o 
  -1  -4  19        0.58        1.67      1.31 o 
   0  -4  19        0.03       -2.58      1.30 o 
   1  -4  19        0.58        0.32      1.76 o 
  -2  -3  19        0.34       -1.70      1.26 o 
  -1  -3  19       17.61       16.26      1.94 o 
   0  -3  19        0.87       -1.15      1.38 o 
   1  -3  19       48.04       56.43      6.54 o 
   2  -3  19        0.86       -1.57      2.34 o 
  -3  -2  19        0.05        0.97      1.56 o 
  -2  -2  19       93.94      117.25      3.62 o 
  -1  -2  19        7.35       10.07      1.75 o 
   0  -2  19       10.57        2.97      1.49 o 
   1  -2  19       13.88       19.26      2.64 o 
   2  -2  19        5.04        3.52      2.88 o 
  -3  -1  19      148.91      159.43      5.79 o 
  -2  -1  19        0.95        1.78      1.50 o 
  -1  -1  19       27.90       34.80      2.38 o 
   0  -1  19        6.76        5.26      1.67 o 
   1  -1  19        9.13        8.42      3.45 o 
   2  -1  19        0.67        0.48      2.51 o 
  -3   0  19        1.29       -0.62      1.54 o 
  -2   0  19       46.25       48.38      2.75 o 
  -1   0  19        2.82        5.78      1.65 o 
   0   0  19      161.55      181.61      5.03 o 
   1   0  19       19.49       23.39      5.26 o 
   2   0  19        5.25        0.99      1.97 o 
  -3   1  19        7.29        3.80      1.75 o 
  -2   1  19        2.12        2.51      1.64 o 
  -1   1  19        5.68        3.55      1.78 o 
   0   1  19        0.06        0.28      1.69 o 
   1   1  19       76.06       76.64      4.64 o 
   2   1  19       20.99       25.02      4.65 o 
  -2   2  19        1.35       -2.31      1.96 o 
  -1   2  19        6.65        7.96      1.92 o 
   0   2  19       40.24       49.90      4.05 o 
   1   2  19        6.14        7.90      2.33 o 
  -1   3  19        3.87        4.21      2.32 o 
   0   3  19        2.35        3.96      2.15 o 
   1   3  19       29.64       20.00      2.98 o 
  -1  -3  20      127.06      138.02      4.00 o 
   0  -3  20        1.90        0.60      1.51 o 
  -2  -2  20        0.32       -0.40      1.47 o 
  -1  -2  20        5.32        3.99      1.61 o 
   0  -2  20      229.99      253.56      5.30 o 
   1  -2  20        0.00        4.32      2.74 o 
  -2  -1  20        0.93       -0.82      1.52 o 
  -1  -1  20        0.08        1.87      1.58 o 
   0  -1  20        6.53        2.55      2.21 o 
   1  -1  20        8.62       10.99      3.96 o 
  -2   0  20        0.50        0.01      1.56 o 
  -1   0  20       69.62       97.10      4.01 o 
   0   0  20      119.94      120.83     10.40 o 
   1   0  20       56.16       68.70      6.88 o 
  -1   1  20       11.76        5.99      3.28 o 
   0   1  20        1.62       -0.56      1.87 o 
   1   1  20        6.02        6.02      2.48 o 
                                                 
